# Supplementary material for: Intratumoral antigen signaling traps CD8+ T cells to confine exhaustion to the tumor site
Source: Sci Immunol. Author manuscript; Available in PMC 2024 Jul 16. (PMC7616235; doi:10.1126/sciimmunol.ade2094)
Supplement: Supplementary Data Sheet 1 [file EMS197228-supplement-Supplementary_Data_Sheet_1.xlsx]

## Sheet: Cluster1vsOthers
	names	scores	logfoldchanges	pvals	pvals_adj
0	Serpinb9	59.8577	2.28764	0	0
1	Capg	59.4059	2.40548	0	0
2	Lgals1	50.455	1.05795	0	0
3	mt-Co3	48.301	0.719178	0	0
4	Serpinb6b	45.4659	1.77045	0	0
5	S100a10	43.4179	0.828797	0	0
6	Il12rb2	42.3999	2.05495	0	0
7	Sh3bgrl3	42.2313	0.54134	0	0
8	Myl12a	42.1003	0.620325	0	0
9	Pcbp2	41.8986	0.956679	0	0
10	Actg1	41.0569	0.595155	0	0
11	Tagln2	40.9013	1.12806	0	0
12	Tpm4	39.5736	0.994289	0	0
13	S100a6	39.4383	1.52867	0	0
14	Ybx3	36.1945	1.44341	7.43047e-287	6.95537e-284
15	Fkbp1a	36.193	0.690583	7.84451e-287	7.12697e-284
16	Dusp2	36.0282	1.13115	3.02969e-284	2.67392e-281
17	Hopx	35.9763	1.25501	1.96299e-283	1.63883e-280
18	Vim	35.1738	0.802877	5.03706e-271	3.88987e-268
19	Anxa2	34.929	0.737614	2.69428e-267	1.98158e-264
20	Ctla2a	34.4244	1.11463	1.08948e-259	7.82652e-257
21	Ctsw	33.7322	0.890546	1.95286e-249	1.371e-246
22	Ahnak	33.4802	1.2443	9.35145e-246	6.2797e-243
23	Lgals3	32.3543	1.36401	1.20749e-229	7.45986e-227
24	mt-Cytb	30.2379	0.524006	7.51667e-201	4.14625e-198
25	Nr4a3	30.1087	1.28536	3.72386e-199	1.98328e-196
26	Plp2	30.0149	0.884443	6.27661e-198	3.28618e-195
27	Irf8	29.8537	1.16098	7.85341e-196	4.04319e-193
28	Ier5	29.7262	1.09531	3.52342e-194	1.75546e-191
29	Ptpn6	29.3969	0.984013	6.02218e-190	2.69602e-187
30	Hilpda	29.3896	1.01533	7.45696e-190	3.29065e-187
31	Rbpj	29.3181	1.11676	6.09088e-189	2.64996e-186
32	Nfkbia	28.8797	0.913081	2.14989e-183	9.09726e-181
33	Nfkbiz	28.1639	1.34934	1.6197e-174	6.25408e-172
34	Cd44	28.106	1.263	8.28084e-174	3.11945e-171
35	S100a4	28.0978	0.780127	1.04147e-173	3.87602e-171
36	Icos	27.8974	0.922816	2.87061e-171	1.05563e-168
37	Ly6a	27.8221	0.677714	2.34346e-170	8.51642e-168
38	Sms	27.5514	0.932236	4.26088e-167	1.46243e-164
39	Atp2b1	27.4597	1.21183	5.31475e-166	1.80409e-163
40	Ppp2ca	27.2522	0.793761	1.56595e-163	5.25784e-161
41	Sv2c	27.2015	2.48958	6.24228e-163	2.07338e-160
42	Dnajc15	26.9714	0.778363	3.19808e-160	1.05094e-157
43	Ccr2	26.5754	2.20818	1.30637e-155	4.11774e-153
44	Tmem163	26.4634	1.20208	2.55635e-154	7.89658e-152
45	Orai1	26.4222	0.774331	7.60807e-154	2.28168e-151
46	Uhrf2	26.1516	0.946942	9.44874e-151	2.77973e-148
47	Anxa6	25.9128	0.587419	4.77637e-148	1.3536e-145
48	Gldc	25.8207	2.44755	5.19689e-147	1.44623e-144
49	Gadd45b	25.565	1.05466	3.74127e-144	1.01375e-141
50	Nme2	25.4316	0.503856	1.12913e-142	3.03295e-140
51	Csf1	25.1906	1.22854	5.07469e-140	1.32845e-137
52	Nabp1	24.9848	0.989399	8.94907e-138	2.2846e-135
53	Chd7	24.6207	1.03936	7.57881e-134	1.88798e-131
54	Il18r1	24.488	1.07771	1.98326e-132	4.86213e-130
55	Rgcc	24.2268	1.6235	1.16094e-129	2.73752e-127
56	Il18rap	24.1652	1.12691	5.16998e-129	1.20985e-126
57	Gpr183	24.0308	1.09264	1.32443e-127	3.07607e-125
58	Evl	24.0176	0.894155	1.81975e-127	4.19492e-125
59	Dgat1	23.908	0.935524	2.5263e-126	5.73804e-124
60	Gm8797	23.8793	1.35943	5.02107e-126	1.13212e-123
61	AA467197	23.8636	1.35881	7.30866e-126	1.63598e-123
62	Nfkb1	23.4909	1.25564	5.04749e-122	1.08276e-119
63	Set	23.0679	0.594298	9.73846e-118	2.0464e-115
64	Gramd3	22.9258	0.818369	2.57144e-116	5.33098e-114
65	Bcl2a1b	22.8445	0.519621	1.65751e-115	3.39076e-113
66	Kdm2b	22.7149	0.930408	3.1946e-114	6.49218e-112
67	Jpt1	22.6543	0.527469	1.26486e-113	2.53712e-111
68	Jaml	22.3387	0.87857	1.55335e-110	3.0178e-108
69	Traf1	22.3321	0.755972	1.80453e-110	3.48387e-108
70	Gm9844	22.2085	1.00023	2.84327e-109	5.4552e-107
71	Dut	22.1384	0.723455	1.35036e-108	2.55905e-106
72	Ccdc50	22.0442	0.883388	1.08656e-107	2.03417e-105
73	Itgal	21.9848	0.669131	4.02408e-107	7.44335e-105
74	Runx2	21.9007	0.894882	2.55812e-106	4.67576e-104
75	Tspan31	21.8446	0.958117	8.7442e-106	1.58887e-103
76	Alyref	21.8361	0.849201	1.05302e-105	1.90221e-103
77	Lmnb1	21.8226	0.727085	1.41497e-105	2.54118e-103
78	Bcl2a1d	21.8088	0.530967	1.91248e-105	3.41482e-103
79	Tmem14c	21.7917	0.543629	2.78117e-105	4.93737e-103
80	Satb1	21.6039	1.00493	1.65132e-103	2.88187e-101
81	Gnb1	21.5808	0.672967	2.71913e-103	4.71875e-101
82	Ctla2b	21.4222	1.36982	8.29609e-102	1.4237e-99
83	Slamf7	21.2885	0.759541	1.45221e-100	2.46477e-98
84	Cd226	21.1029	0.744899	7.47767e-99	1.26221e-96
85	Manf	21.0507	0.58049	2.25146e-98	3.77977e-96
86	Magohb	20.6597	0.812731	7.98025e-95	1.30429e-92
87	Baz1a	20.6211	0.763309	1.77509e-94	2.85586e-92
88	Taf10	20.5975	0.555029	2.88903e-94	4.62395e-92
89	Zdhhc2	20.4383	1.0329	7.62845e-93	1.18413e-90
90	Tgif1	20.3361	0.691468	6.16295e-92	9.47132e-90
91	Kdm6b	20.3009	1.18328	1.26305e-91	1.93147e-89
92	Anxa1	19.9441	3.05956	1.68802e-88	2.50687e-86
93	Cdk2ap1	19.8505	0.828717	1.09045e-87	1.604e-85
94	Glipr2	19.7801	0.686319	4.41494e-87	6.46339e-85
95	Rora	19.7034	0.966858	2.01475e-86	2.89467e-84
96	Gpr132	19.6296	0.640536	8.63342e-86	1.23466e-83
97	Fam162a	19.4276	0.661176	4.50537e-84	6.32595e-82
98	Pdcd1lg2	19.3963	0.914398	8.29892e-84	1.15475e-81
99	Map2k3	19.3172	0.63317	3.85265e-83	5.31288e-81
100	Mt1	19.1702	0.964369	6.56313e-82	9.01044e-80
101	Ifrd1	19.1661	0.581535	7.09876e-82	9.65994e-80
102	Flna	19.0644	0.753261	4.99108e-81	6.67422e-79
103	Rel	18.9263	0.811136	6.92808e-80	9.1849e-78
104	Aebp2	18.9181	0.932816	8.09119e-80	1.06811e-77
105	Abcb1b	18.9071	0.844594	9.96278e-80	1.30958e-77
106	Rps12-ps3	18.8688	0.60097	2.06096e-79	2.69759e-77
107	Actr2	18.7915	0.50032	8.85828e-79	1.14972e-76
108	Prrc2c	18.7783	0.559118	1.13758e-78	1.45809e-76
109	Pclaf	18.726	1.03727	3.04081e-78	3.83391e-76
110	Smim3	18.6249	0.974138	2.02016e-77	2.53669e-75
111	Lpxn	18.5384	0.55952	1.01207e-76	1.2657e-74
112	Rilpl2	18.4092	0.611031	1.10923e-75	1.3651e-73
113	Tnfrsf4	18.356	0.649352	2.95732e-75	3.59652e-73
114	Isy1	18.3385	0.53192	4.07958e-75	4.94189e-73
115	Hnrnpc	18.2904	0.651143	9.86274e-75	1.19008e-72
116	Tuba1b	18.1984	0.726098	5.31448e-74	6.38771e-72
117	Dok2	18.1312	0.671571	1.80632e-73	2.16268e-71
118	Dennd4a	18.1306	0.605671	1.82758e-73	2.17969e-71
119	Ddit4	18.1285	0.679638	1.89709e-73	2.25389e-71
120	Zc3h12a	18.0927	0.74769	3.63946e-73	4.30739e-71
121	Stmn1	18.0578	0.784357	6.84903e-73	8.07506e-71
122	Bcl3	18.0327	0.709996	1.07946e-72	1.26786e-70
123	Degs1	17.887	0.53201	1.48795e-71	1.73444e-69
124	Phlda1	17.5921	0.698327	2.83242e-69	3.19319e-67
125	Ube2c	17.5536	0.917897	5.5823e-69	6.24773e-67
126	Mt3	17.5467	1.99994	6.30397e-69	7.02995e-67
127	Srsf2	17.5432	0.500753	6.70682e-69	7.45229e-67
128	Cdv3	17.41	0.832256	6.93317e-68	7.62155e-66
129	Chd4	17.4007	0.613134	8.1491e-68	8.92644e-66
130	Madd	17.3987	0.786069	8.44322e-68	9.21594e-66
131	Il7r	17.3791	1.28654	1.1877e-67	1.29184e-65
132	Fosl2	17.3417	0.526678	2.27875e-67	2.4612e-65
133	4930523C07Rik	17.2619	0.635428	9.10358e-67	9.76423e-65
134	Uap1	17.249	0.768269	1.13812e-66	1.2123e-64
135	Galnt3	17.1838	0.966254	3.51118e-66	3.67426e-64
136	Gzmf	17.1836	2.8765	3.52632e-66	3.67426e-64
137	Znrd1	17.165	0.588881	4.85698e-66	5.03464e-64
138	Prkce	17.0631	2.03223	2.79166e-65	2.87448e-63
139	Pim1	17.0441	0.613985	3.8632e-65	3.95146e-63
140	Odc1	17.0298	0.539045	4.93366e-65	5.01318e-63
141	Mapkapk3	17.0082	0.658729	7.13587e-65	7.22712e-63
142	Canx	16.9772	0.522128	1.21099e-64	1.22246e-62
143	Stx11	16.8807	0.820447	6.24287e-64	6.26111e-62
144	Cdc34	16.8385	0.703968	1.2743e-63	1.26978e-61
145	Ifitm2	16.83	1.12224	1.4707e-63	1.45609e-61
146	Pitpna	16.7757	0.513431	3.67792e-63	3.60669e-61
147	Itpr1	16.7206	0.890182	9.27224e-63	9.0639e-61
148	Atp8b4	16.6747	0.569538	2.00178e-62	1.95063e-60
149	Cks1b	16.612	0.862563	5.70114e-62	5.50338e-60
150	Nfkbid	16.5364	0.714507	2.00591e-61	1.9303e-59
151	Acot7	16.4249	0.5196	1.2696e-60	1.18842e-58
152	Itgb7	16.3823	0.982332	2.55823e-60	2.38023e-58
153	Rrbp1	16.2624	0.662458	1.82481e-59	1.67265e-57
154	Il2ra	16.2589	1.25688	1.93297e-59	1.76656e-57
155	Ern1	16.2322	1.26437	2.98675e-59	2.69768e-57
156	Cab39	16.1904	0.651432	5.89544e-59	5.27855e-57
157	Tk1	16.1263	0.820689	1.6671e-58	1.47979e-56
158	Gzmc	16.0823	1.72367	3.39579e-58	2.98849e-56
159	Dusp4	16.0636	0.577789	4.59219e-58	4.02991e-56
160	Anp32e	16.05	0.550258	5.71976e-58	5.0052e-56
161	Hnrnpd	16.0442	0.610468	6.27882e-58	5.47889e-56
162	Tra2a	16.0103	0.553304	1.08254e-57	9.3932e-56
163	Igfbp7	15.9945	1.54774	1.3966e-57	1.20506e-55
164	Lsm2	15.761	0.622859	5.77378e-56	4.873e-54
165	Plscr1	15.7604	0.585631	5.82883e-56	4.90606e-54
166	Nasp	15.7269	0.641898	9.89386e-56	8.28242e-54
167	Diaph1	15.6718	0.521257	2.35788e-55	1.96321e-53
168	Cltc	15.6006	0.64814	7.20646e-55	5.9362e-53
169	Mtch1	15.5844	0.521622	9.28953e-55	7.6115e-53
170	Syncrip	15.5547	0.563584	1.4794e-54	1.20577e-52
171	Fam110a	15.5504	0.692662	1.58044e-54	1.28136e-52
172	Cks2	15.5348	0.636333	2.01557e-54	1.62987e-52
173	Iqgap2	15.4577	1.15216	6.69963e-54	5.37537e-52
174	Gm47283	15.2898	2.56878	8.9481e-53	6.97997e-51
175	Klrc2	15.2876	0.562636	9.25545e-53	7.20153e-51
176	Atp2a2	15.0816	0.926376	2.14037e-51	1.62848e-49
177	Atp10a	15.0711	0.956733	2.51084e-51	1.90565e-49
178	Gem	15.0325	0.523954	4.49732e-51	3.39663e-49
179	1500009L16Rik	15.012	1.12949	6.12277e-51	4.61299e-49
180	Ccr8	14.9985	1.01787	7.51492e-51	5.64807e-49
181	Nfkb2	14.9735	0.616052	1.09449e-50	8.20605e-49
182	Pik3r1	14.9151	0.712399	2.62738e-50	1.94628e-48
183	Birc6	14.7467	0.543169	3.23067e-49	2.36482e-47
184	Smc1a	14.7274	0.533024	4.29882e-49	3.13925e-47
185	Ugcg	14.7252	0.666364	4.44301e-49	3.2369e-47
186	Traf4	14.7152	0.580011	5.15292e-49	3.73647e-47
187	Sfxn1	14.6072	0.625292	2.52665e-48	1.80667e-46
188	Kcnn4	14.5374	0.824466	7.01818e-48	4.94958e-46
189	Ccnb2	14.5155	0.88393	9.66123e-48	6.78262e-46
190	Tmpo	14.4962	0.537715	1.27969e-47	8.90308e-46
191	Stt3b	14.4573	0.67196	2.25369e-47	1.56442e-45
192	Hmgb3	14.4168	0.76586	4.05675e-47	2.80971e-45
193	Hnrnpa0	14.4067	0.636438	4.69464e-47	3.24424e-45
194	Tubb6	14.3763	1.22184	7.28648e-47	5.02409e-45
195	Rnf19a	14.3727	0.779715	7.67347e-47	5.26554e-45
196	Ssr1	14.3726	0.561228	7.68779e-47	5.26554e-45
197	Ctnna1	14.3596	1.40311	9.26979e-47	6.32106e-45
198	Hras	14.3342	0.67774	1.33754e-46	9.0806e-45
199	Birc5	14.3262	0.860186	1.50112e-46	1.01465e-44
200	Tyms	14.3125	0.657254	1.82725e-46	1.22971e-44
201	Gclm	14.3114	0.599986	1.85682e-46	1.24689e-44
202	Nrm	14.2633	0.748509	3.7031e-46	2.4706e-44
203	Med11	14.1978	0.611483	9.45885e-46	6.28352e-44
204	Spag9	14.195	0.700727	9.843e-46	6.52469e-44
205	Tmem165	14.1856	0.516346	1.12578e-45	7.44652e-44
206	Sppl2a	14.1171	0.572441	2.98064e-45	1.95898e-43
207	Gnpda1	14.0906	0.630433	4.33597e-45	2.8437e-43
208	Mcm3	14.0889	0.637704	4.44716e-45	2.91044e-43
209	Sptan1	14.0711	0.716125	5.71906e-45	3.71138e-43
210	mt-Nd6	14.0506	0.867754	7.63779e-45	4.94615e-43
211	Birc2	14.0355	0.624931	9.45423e-45	6.10965e-43
212	Pcna	13.9982	0.525114	1.59911e-44	1.02696e-42
213	Lig1	13.8783	0.667683	8.57143e-44	5.42565e-42
214	Sptbn1	13.8695	0.765296	9.69715e-44	6.12566e-42
215	Igf2r	13.7802	0.722417	3.3542e-43	2.09316e-41
216	Skil	13.7764	0.610157	3.53383e-43	2.20081e-41
217	Arid5a	13.7758	0.500669	3.56244e-43	2.21416e-41
218	Topbp1	13.7565	0.683527	4.65427e-43	2.88696e-41
219	Fam46a	13.7532	0.616211	4.87189e-43	3.01588e-41
220	Mbd2	13.6968	0.536412	1.06089e-42	6.48926e-41
221	Cldnd1	13.6814	0.613046	1.31079e-42	8.00202e-41
222	Dap3	13.6373	0.706812	2.4044e-42	1.45346e-40
223	Hnrnph1	13.622	0.544371	2.96168e-42	1.78684e-40
224	Riok1	13.6076	0.639992	3.60958e-42	2.17349e-40
225	Txnl4a	13.5844	0.52448	4.95711e-42	2.9733e-40
226	Mcm5	13.5821	0.613795	5.11576e-42	3.06251e-40
227	Ppp1r16b	13.5728	0.518342	5.80332e-42	3.4674e-40
228	Ddx3x	13.5155	0.738911	1.26686e-41	7.5112e-40
229	Eed	13.4506	0.53879	3.05397e-41	1.80033e-39
230	Csde1	13.4149	0.519467	4.94454e-41	2.89823e-39
231	Smarcc1	13.3975	0.617371	6.25488e-41	3.65934e-39
232	Magt1	13.3448	0.715659	1.26993e-40	7.37369e-39
233	Adora2a	13.3419	0.601496	1.32066e-40	7.63956e-39
234	Nup210	13.3411	0.628353	1.33411e-40	7.70292e-39
235	Mcm7	13.2923	0.591382	2.56543e-40	1.47572e-38
236	Ago2	13.2793	0.552316	3.05421e-40	1.75361e-38
237	Dnmt1	13.2595	0.563062	3.97494e-40	2.27381e-38
238	Ezh2	13.2555	0.631531	4.1959e-40	2.39577e-38
239	Rnpep	13.2542	0.540031	4.26924e-40	2.43315e-38
240	Tuba1c	13.2225	0.520934	6.51024e-40	3.70352e-38
241	Mrps6	13.2002	0.60018	8.74538e-40	4.95678e-38
242	Mki67	13.1501	0.790946	1.70018e-39	9.60123e-38
243	Sept11	13.1219	0.513603	2.46803e-39	1.38866e-37
244	Clint1	13.0524	0.643187	6.15687e-39	3.43916e-37
245	Sap18b	13.0473	1.01814	6.58536e-39	3.67187e-37
246	Mycbp2	13.0432	0.540704	6.94966e-39	3.86802e-37
247	Tipin	13.0408	0.563605	7.16832e-39	3.98254e-37
248	Bzw2	13.0376	0.976341	7.4822e-39	4.14203e-37
249	Arglu1	12.9949	0.767974	1.30706e-38	7.18419e-37
250	Zbtb32	12.9629	1.53707	1.98582e-38	1.0857e-36
251	Fyco1	12.9449	1.07901	2.50929e-38	1.36705e-36
252	Tex30	12.941	0.71472	2.64248e-38	1.43455e-36
253	Gm4316	12.8704	0.730644	6.60501e-38	3.52991e-36
254	Rrm2	12.8561	0.841283	7.95106e-38	4.24194e-36
255	Dera	12.848	0.53076	8.82367e-38	4.69936e-36
256	Gmnn	12.8093	0.567628	1.45368e-37	7.6891e-36
257	Rrm1	12.7938	0.623745	1.77626e-37	9.36327e-36
258	Rrad	12.7851	0.655943	1.98626e-37	1.04524e-35
259	Cpsf2	12.7687	0.547478	2.45237e-37	1.28614e-35
260	Ttc39c	12.7234	0.678446	4.38306e-37	2.28704e-35
261	Mcm4	12.6768	0.52221	7.95005e-37	4.12042e-35
262	Nfat5	12.6008	1.00649	2.08892e-36	1.06833e-34
263	Far1	12.5524	0.528059	3.8578e-36	1.96322e-34
264	Picalm	12.5215	0.925482	5.69371e-36	2.88799e-34
265	BC005537	12.5032	0.651271	7.1728e-36	3.63226e-34
266	Il1r2	12.4917	1.82545	8.28979e-36	4.19103e-34
267	Slc6a6	12.4783	0.555816	9.79998e-36	4.93836e-34
268	Rap2a	12.4606	0.870253	1.2245e-35	6.13044e-34
269	Kif15	12.4471	0.981189	1.45004e-35	7.23612e-34
270	Endod1	12.432	0.623685	1.7518e-35	8.71388e-34
271	Lpcat4	12.4185	0.502525	2.07486e-35	1.03042e-33
272	Dpp4	12.4009	0.750578	2.5849e-35	1.27961e-33
273	Arap2	12.3375	0.641074	5.6868e-35	2.77512e-33
274	Prpf8	12.3295	0.520306	6.28682e-35	3.05346e-33
275	Cenpw	12.3118	0.533608	7.82985e-35	3.79693e-33
276	Med21	12.2769	0.508355	1.20457e-34	5.81395e-33
277	Mcm2	12.2542	0.575172	1.59453e-34	7.66019e-33
278	Hat1	12.1622	0.523973	4.94354e-34	2.32076e-32
279	Nsd2	12.152	0.638015	5.59491e-34	2.61463e-32
280	Atp2b4	12.112	0.6276	9.11902e-34	4.21056e-32
281	Suz12	12.1106	0.777738	9.28081e-34	4.27887e-32
282	Macf1	12.0933	0.706712	1.14592e-33	5.26747e-32
283	Birc3	12.0665	0.695252	1.58721e-33	7.27432e-32
284	Mindy3	12.0331	0.516264	2.38185e-33	1.08678e-31
285	Gls	11.9811	0.573039	4.46446e-33	2.0221e-31
286	Itga1	11.9014	1.42703	1.1639e-32	5.22572e-31
287	Gatad1	11.8948	0.724009	1.25903e-32	5.64462e-31
288	Cdca8	11.8879	0.73279	1.36774e-32	6.11423e-31
289	Pds5a	11.8776	0.678483	1.54709e-32	6.89604e-31
290	Top2a	11.8202	0.696142	3.07084e-32	1.35512e-30
291	Lxn	11.8022	0.598103	3.80379e-32	1.67616e-30
292	Cdca3	11.784	0.718648	4.71909e-32	2.07064e-30
293	Spc24	11.766	0.635225	5.84151e-32	2.55587e-30
294	Celf1	11.7651	0.61681	5.90319e-32	2.5792e-30
295	Dkkl1	11.708	1.34306	1.15935e-31	5.00872e-30
296	Rfc1	11.7028	0.564093	1.23297e-31	5.31934e-30
297	Bcl2l1	11.6522	0.829057	2.23637e-31	9.51536e-30
298	Mtx2	11.6239	0.648966	3.11639e-31	1.32051e-29
299	Map4k4	11.5937	0.893624	4.43309e-31	1.86819e-29
300	Hist1h1e	11.564	0.573172	6.26982e-31	2.62077e-29
301	Ddx17	11.5397	0.628458	8.31981e-31	3.47296e-29
302	Akt1	11.5233	0.545581	1.00682e-30	4.19712e-29
303	Kmt5a	11.5223	0.82792	1.01829e-30	4.23923e-29
304	Hmgn1	11.5024	0.609976	1.28306e-30	5.29863e-29
305	Gnptab	11.5	0.568273	1.31929e-30	5.44096e-29
306	Orc6	11.4938	0.580866	1.41673e-30	5.82727e-29
307	Hmgn5	11.4791	0.531295	1.67994e-30	6.9007e-29
308	Hmgcs1	11.4667	0.729081	1.93954e-30	7.95648e-29
309	Ipo5	11.4436	0.605592	2.53265e-30	1.03347e-28
310	Smc2	11.3985	0.570905	4.25517e-30	1.72045e-28
311	Asf1b	11.393	0.694565	4.53313e-30	1.82566e-28
312	Ncor2	11.3588	0.731014	6.70347e-30	2.68574e-28
313	Ppp2r2d	11.3157	0.555549	1.09698e-29	4.3667e-28
314	Tmem109	11.3072	0.546896	1.20823e-29	4.79103e-28
315	Ell2	11.3004	0.970815	1.30661e-29	5.17452e-28
316	Larp1	11.2976	0.777579	1.34883e-29	5.33486e-28
317	Usp34	11.1993	0.701541	4.10787e-29	1.59412e-27
318	Fhl2	11.1983	0.811557	4.15831e-29	1.61167e-27
319	Ubr5	11.1907	0.805052	4.52776e-29	1.75047e-27
320	Rnf157	11.1669	1.56557	5.91875e-29	2.28538e-27
321	Memo1	11.1627	0.564656	6.21116e-29	2.39529e-27
322	Ssh2	11.1222	1.05391	9.78126e-29	3.74867e-27
323	Col4a3bp	11.0974	0.59516	1.29212e-28	4.9276e-27
324	Ccnc	11.0515	0.501663	2.15587e-28	8.19125e-27
325	Alcam	11.0472	0.83799	2.26166e-28	8.58263e-27
326	Ccna2	11.036	0.778214	2.5616e-28	9.68517e-27
327	Plec	10.9704	0.630926	5.30091e-28	1.99203e-26
328	Hells	10.9559	0.52664	6.22534e-28	2.33375e-26
329	Smg1	10.8773	0.608326	1.47954e-27	5.48656e-26
330	E330009J07Rik	10.859	0.824226	1.80661e-27	6.68915e-26
331	Osbpl8	10.8522	0.614237	1.94631e-27	7.19158e-26
332	Rad51	10.8288	0.754043	2.51426e-27	9.25691e-26
333	Rsu1	10.7699	0.589388	4.77724e-27	1.7526e-25
334	Ahcyl2	10.7615	0.765055	5.23241e-27	1.91504e-25
335	Ep300	10.7438	0.776864	6.33895e-27	2.31181e-25
336	Knstrn	10.7425	0.726117	6.42536e-27	2.3378e-25
337	Psen2	10.7291	0.764297	7.42924e-27	2.69987e-25
338	Uggt1	10.6669	0.750282	1.45342e-26	5.23874e-25
339	Atxn1	10.6595	0.509195	1.57382e-26	5.66611e-25
340	Mef2d	10.6555	0.522319	1.6436e-26	5.91045e-25
341	Utrn	10.619	0.528471	2.43228e-26	8.67587e-25
342	Emb	10.5528	0.600948	4.92839e-26	1.73986e-24
343	Pmf1	10.532	0.555785	6.15101e-26	2.15915e-24
344	Hist1h2ae	10.5075	0.640705	7.98129e-26	2.77951e-24
345	Cyp51	10.4789	0.68395	1.0797e-25	3.73065e-24
346	Il27ra	10.4264	0.513016	1.87914e-25	6.4568e-24
347	Notch1	10.4014	0.587951	2.44363e-25	8.34996e-24
348	Abhd17b	10.3975	0.505096	2.54484e-25	8.68619e-24
349	Slc7a5	10.3902	0.749005	2.74882e-25	9.36176e-24
350	Nmral1	10.3698	0.765581	3.40213e-25	1.15232e-23
351	Cdkn1a	10.3508	0.71308	4.14888e-25	1.40064e-23
352	Dip2b	10.3392	0.527239	4.68654e-25	1.57698e-23
353	Dennd1b	10.3265	0.617624	5.34655e-25	1.79516e-23
354	Raph1	10.2974	1.41739	7.2405e-25	2.41793e-23
355	Xpo1	10.2875	0.589648	8.0203e-25	2.67257e-23
356	Gm10073	10.2379	0.755977	1.34063e-24	4.43382e-23
357	Uhrf1	10.2185	0.616953	1.63859e-24	5.39041e-23
358	Rfc4	10.1781	0.514899	2.48456e-24	8.1301e-23
359	Plk4	10.1272	0.80353	4.18473e-24	1.36357e-22
360	Tacc3	10.0467	0.622806	9.49586e-24	3.06187e-22
361	Uhmk1	9.98636	0.673887	1.7489e-23	5.57519e-22
362	Pura	9.98595	0.510005	1.75617e-23	5.58708e-22
363	2700038G22Rik	9.97217	0.544403	2.01774e-23	6.41234e-22
364	Ndrg1	9.97089	1.31726	2.04379e-23	6.48845e-22
365	Actn1	9.95084	0.681173	2.50073e-23	7.92284e-22
366	Pdlim1	9.94789	1.33579	2.57575e-23	8.15215e-22
367	Zmiz1	9.93116	0.506574	3.04676e-23	9.61334e-22
368	Slc2a3	9.91452	0.53769	3.59975e-23	1.13235e-21
369	Clcf1	9.85844	0.798088	6.30208e-23	1.96241e-21
370	Cep83	9.84871	0.732376	6.94283e-23	2.15542e-21
371	Hmgcr	9.81468	0.543621	9.73419e-23	2.9979e-21
372	Lamc1	9.81051	1.01781	1.01458e-22	3.12155e-21
373	Arl6ip6	9.80882	0.696651	1.03169e-22	3.17103e-21
374	Ifitm1	9.79436	1.2795	1.19048e-22	3.6482e-21
375	Fam213a	9.71193	0.81091	2.68216e-22	8.05952e-21
376	Hist1h2ag	9.67745	0.63074	3.75985e-22	1.12432e-20
377	Etv6	9.64412	0.890632	5.20574e-22	1.54176e-20
378	Ranbp2	9.57972	0.518125	9.73041e-22	2.83826e-20
379	Fam117b	9.5784	0.527983	9.85574e-22	2.87211e-20
380	Dusp14	9.57092	1.01052	1.05961e-21	3.07626e-20
381	Dync1h1	9.5597	0.512301	1.18098e-21	3.40938e-20
382	Atp13a3	9.55085	1.01461	1.28639e-21	3.70333e-20
383	Tet3	9.52107	0.788229	1.71403e-21	4.90245e-20
384	Cux1	9.51045	1.14331	1.8984e-21	5.39979e-20
385	Tmem2	9.47305	0.94309	2.71801e-21	7.66752e-20
386	Cnot6	9.45249	0.526343	3.30865e-21	9.28286e-20
387	Cdk1	9.4469	0.598428	3.49029e-21	9.78357e-20
388	Ifi211	9.44445	0.53464	3.5728e-21	1.00058e-19
389	Slk	9.44128	0.857326	3.68262e-21	1.0304e-19
390	Rab21	9.41634	0.562864	4.67086e-21	1.30337e-19
391	Kif2a	9.395	0.774951	5.72187e-21	1.58661e-19
392	Dkc1	9.37386	0.503695	6.9927e-21	1.92517e-19
393	Slc17a6	9.36892	2.49023	7.32765e-21	2.0138e-19
394	Znrf2	9.34559	0.680351	9.13751e-21	2.50228e-19
395	Casp4	9.34462	0.643542	9.22218e-21	2.52324e-19
396	Kdm2a	9.34076	0.576214	9.56457e-21	2.61374e-19
397	Mt2	9.33582	1.10547	1.00215e-20	2.73467e-19
398	Tpx2	9.31975	0.706172	1.16614e-20	3.17096e-19
399	Ppp2r5a	9.28115	0.532089	1.67657e-20	4.51912e-19
400	Uck2	9.2361	0.556657	2.55655e-20	6.84925e-19
401	Lpgat1	9.21921	0.508797	2.99302e-20	7.99777e-19
402	Rbbp6	9.21007	0.683952	3.2591e-20	8.70126e-19
403	Cenpm	9.18737	0.653245	4.02554e-20	1.07197e-18
404	Dot1l	9.14509	0.801878	5.95803e-20	1.56766e-18
405	Man2a1	9.09927	0.711442	9.09424e-20	2.37666e-18
406	Usp7	9.07026	0.806453	1.18736e-19	3.08214e-18
407	Ascc3	9.06612	0.508752	1.23327e-19	3.19594e-18
408	Rara	9.05535	0.792616	1.36127e-19	3.51291e-18
409	Aurkb	9.03128	0.643582	1.69675e-19	4.36772e-18
410	Tmem238	8.99271	0.706446	2.41218e-19	6.15296e-18
411	Cdca7	8.98985	0.778211	2.47565e-19	6.30444e-18
412	Bend4	8.96151	0.830054	3.20273e-19	8.12253e-18
413	Ankrd17	8.94985	0.504678	3.55975e-19	9.00578e-18
414	Errfi1	8.94352	0.577356	3.76983e-19	9.51388e-18
415	Ppm1j	8.93954	0.672425	3.90798e-19	9.84646e-18
416	Fryl	8.87421	0.501403	7.04345e-19	1.75461e-17
417	Cbx5	8.86918	0.570482	7.36892e-19	1.82979e-17
418	Uhrf1bp1l	8.86583	0.982905	7.59381e-19	1.88412e-17
419	Tbc1d1	8.8583	0.507939	8.12403e-19	2.01083e-17
420	Tnfsf9	8.85723	0.762453	8.20254e-19	2.02863e-17
421	Prim1	8.84641	0.519312	9.03766e-19	2.2316e-17
422	Baiap2	8.82271	0.536723	1.11719e-18	2.73456e-17
423	Clspn	8.80608	0.700236	1.29597e-18	3.16212e-17
424	Hist1h1b	8.79999	0.645111	1.36833e-18	3.33605e-17
425	Gzme	8.72237	4.35451	2.72433e-18	6.54389e-17
426	Prkd3	8.70337	1.06337	3.22176e-18	7.70877e-17
427	Mapk6	8.69514	0.500613	3.46405e-18	8.26291e-17
428	Khsrp	8.66486	0.807773	4.52054e-18	1.07086e-16
429	Map3k8	8.65947	0.779453	4.73978e-18	1.12193e-16
430	Lysmd3	8.63357	0.759323	5.94661e-18	1.40115e-16
431	Eno1b	8.62298	0.858044	6.52367e-18	1.53595e-16
432	Acsl4	8.57894	0.508101	9.57501e-18	2.23224e-16
433	Cdc45	8.56221	0.780038	1.10723e-17	2.57547e-16
434	Nup98	8.54057	0.540024	1.33559e-17	3.08804e-16
435	Wdr26	8.52925	0.525515	1.47299e-17	3.39811e-16
436	Map3k1	8.51263	0.670505	1.70039e-17	3.91393e-16
437	Gins2	8.51237	0.572346	1.70408e-17	3.91951e-16
438	Ncapd2	8.50585	0.515561	1.80274e-17	4.14335e-16
439	Tob1	8.49268	0.583986	2.01917e-17	4.63046e-16
440	Mpp6	8.49064	0.65202	2.05501e-17	4.70915e-16
441	Fndc3a	8.46221	0.607391	2.62357e-17	5.97216e-16
442	Idi1	8.4487	0.621948	2.94566e-17	6.69054e-16
443	Pdzd8	8.42232	0.599761	3.69088e-17	8.35248e-16
444	Slc43a3	8.37361	0.776791	5.58809e-17	1.25813e-15
445	Serpinb9b	8.36315	4.02226	6.10657e-17	1.37087e-15
446	Chsy1	8.36009	0.576246	6.26728e-17	1.40491e-15
447	Cenpe	8.34387	0.744442	7.18954e-17	1.60582e-15
448	Fcho2	8.33534	0.761268	7.72739e-17	1.72222e-15
449	Gm11808	8.28881	0.685649	1.14383e-16	2.52739e-15
450	Mvp	8.28753	0.51006	1.15625e-16	2.553e-15
451	Car5b	8.27949	2.19992	1.23705e-16	2.72947e-15
452	Ppp4r2	8.24122	0.644401	1.70457e-16	3.73699e-15
453	Irf4	8.22897	0.759102	1.88826e-16	4.13091e-15
454	Slc35d1	8.2143	0.688855	2.13402e-16	4.64879e-15
455	Mms22l	8.20906	0.602589	2.22927e-16	4.85286e-15
456	Rap1gds1	8.20489	0.502265	2.30796e-16	5.0171e-15
457	Csnk2a2	8.1808	0.814576	2.81975e-16	6.09106e-15
458	Mthfd1	8.13848	0.573092	4.00255e-16	8.58006e-15
459	Ccnb1	8.13111	0.711191	4.25364e-16	9.09308e-15
460	Perp	8.12764	0.616144	4.37728e-16	9.35091e-15
461	Crebbp	8.12594	0.561283	4.43926e-16	9.47676e-15
462	Tnrc18	8.07386	0.876067	6.81119e-16	1.43813e-14
463	Kif11	8.07109	0.725913	6.96708e-16	1.46803e-14
464	Sppl3	8.06646	1.05329	7.23639e-16	1.52063e-14
465	Gm42031	8.0502	0.825588	8.26593e-16	1.73108e-14
466	Plk2	8.00812	1.23974	1.16477e-15	2.40989e-14
467	Rad51ap1	8.00743	0.703433	1.17127e-15	2.42173e-14
468	Tle3	8.00066	0.575741	1.23759e-15	2.55714e-14
469	Ar	7.99513	1.14883	1.29436e-15	2.66553e-14
470	Nup93	7.96293	0.557981	1.68014e-15	3.44389e-14
471	Nek6	7.937	0.777414	2.07126e-15	4.22039e-14
472	Trdc	7.93687	6.14718	2.07345e-15	4.22208e-14
473	Cit	7.89293	0.862206	2.95174e-15	5.94776e-14
474	Agpat5	7.86902	0.535862	3.5744e-15	7.16039e-14
475	Tmem97	7.85824	0.631103	3.89576e-15	7.77893e-14
476	Tnik	7.84709	0.610099	4.25814e-15	8.48059e-14
477	Klc1	7.83538	0.562075	4.67413e-15	9.26727e-14
478	Ncapd3	7.83186	0.531582	4.80705e-15	9.50031e-14
479	Plxnc1	7.82747	1.30589	4.97779e-15	9.82517e-14
480	Dhfr	7.82679	0.528847	5.00471e-15	9.872e-14
481	Hexim1	7.80062	0.752654	6.16052e-15	1.21132e-13
482	Chaf1a	7.79759	0.661262	6.31006e-15	1.23993e-13
483	Dhx36	7.75705	0.54732	8.69278e-15	1.692e-13
484	Stk40	7.74493	0.508881	9.56369e-15	1.85683e-13
485	Acbd3	7.73463	0.653037	1.03701e-14	2.00962e-13
486	Nusap1	7.72168	0.599961	1.14805e-14	2.21369e-13
487	Usp9x	7.71536	0.515779	1.20645e-14	2.3205e-13
488	Stag1	7.708	0.517933	1.27805e-14	2.45516e-13
489	Rrp1b	7.68284	0.596006	1.55598e-14	2.97427e-13
490	Dstn	7.67429	0.548494	1.66334e-14	3.17164e-13
491	Shcbp1	7.62708	0.799872	2.40136e-14	4.54244e-13
492	Prkar2a	7.62389	0.531067	2.46134e-14	4.65305e-13
493	Cep350	7.60577	0.699784	2.83216e-14	5.33123e-13
494	Fbxo5	7.60079	0.659624	2.94325e-14	5.53361e-13
495	Sema7a	7.5957	0.853977	3.06132e-14	5.74858e-13
496	Pola1	7.56988	0.741297	3.73566e-14	6.98092e-13
497	Lmna	7.56814	1.79225	3.78616e-14	7.071e-13
498	Cpne3	7.55265	0.662018	4.26484e-14	7.92664e-13
499	Ubp1	7.54719	0.550542	4.44738e-14	8.24112e-13
500	Elmo2	7.52968	0.515628	5.08666e-14	9.39753e-13
501	Prdx4	7.50442	0.750766	6.16998e-14	1.13177e-12
502	Fam120a	7.50416	0.567906	6.18246e-14	1.13339e-12
503	Cse1l	7.50348	0.505177	6.21446e-14	1.13858e-12
504	Ncaph	7.44315	0.507683	9.83159e-14	1.77913e-12
505	Cx3cr1	7.43734	0.740382	1.02736e-13	1.85694e-12
506	Zmynd19	7.41427	0.566715	1.223e-13	2.1977e-12
507	Tcf19	7.41218	0.535316	1.24238e-13	2.23122e-12
508	Srxn1	7.40447	1.56715	1.31673e-13	2.35654e-12
509	Cep55	7.38068	0.699371	1.57479e-13	2.79892e-12
510	Selenoi	7.37513	0.53824	1.64184e-13	2.91306e-12
511	Paqr4	7.37403	0.749821	1.65549e-13	2.93559e-12
512	Nop16	7.37159	0.502712	1.68608e-13	2.98813e-12
513	Ccr7	7.34915	1.36426	1.99466e-13	3.51884e-12
514	Cdk8	7.3061	0.544688	2.75015e-13	4.81315e-12
515	Gm35037	7.29305	1.47434	3.03021e-13	5.28532e-12
516	Eif2ak3	7.28688	0.559807	3.17205e-13	5.52025e-12
517	Anapc1	7.26556	0.574994	3.71494e-13	6.43244e-12
518	Cenpf	7.21756	0.662689	5.2929e-13	9.07312e-12
519	Med12	7.19199	0.555564	6.38531e-13	1.08793e-11
520	Kat6a	7.19104	0.565038	6.43e-13	1.09494e-11
521	Ncapg2	7.18092	0.725871	6.92455e-13	1.17398e-11
522	Sec63	7.17727	0.525481	7.11192e-13	1.20442e-11
523	Pik3r5	7.14803	0.655177	8.80291e-13	1.48186e-11
524	Diaph3	7.14386	0.735313	9.07453e-13	1.52509e-11
525	Emp1	7.14207	1.94889	9.1934e-13	1.54423e-11
526	Ska1	7.1389	0.807891	9.40828e-13	1.57861e-11
527	Nqo2	7.12681	0.818425	1.02722e-12	1.71797e-11
528	Sigmar1	7.12222	0.637643	1.06201e-12	1.77231e-11
529	Timeless	7.11146	0.71842	1.14822e-12	1.91204e-11
530	Fignl1	7.10452	0.850695	1.20745e-12	2.0042e-11
531	Slco4a1	7.09142	1.0161	1.32744e-12	2.19511e-11
532	Pkp4	7.06094	1.01018	1.65381e-12	2.72169e-11
533	Lpp	7.0095	0.863589	2.39164e-12	3.89651e-11
534	Itgb3	7.0048	1.22838	2.47334e-12	4.02536e-11
535	Nuf2	6.96892	0.816878	3.19383e-12	5.15183e-11
536	Dgkh	6.96507	0.57133	3.2824e-12	5.28917e-11
537	Pole2	6.95171	0.766022	3.60872e-12	5.78781e-11
538	Ncapg	6.9267	0.601338	4.30774e-12	6.88036e-11
539	Chd8	6.91686	0.50988	4.61768e-12	7.35259e-11
540	Jak2	6.87743	0.558299	6.094e-12	9.63376e-11
541	Cry1	6.87381	0.565762	6.25103e-12	9.8719e-11
542	Slc7a6os	6.8723	0.539596	6.31768e-12	9.96697e-11
543	Rbm26	6.85857	0.541543	6.9554e-12	1.09395e-10
544	Areg	6.84901	1.42365	7.43625e-12	1.1672e-10
545	E2f1	6.75036	0.582988	1.47481e-11	2.26765e-10
546	Klf2	6.74073	0.530733	1.57591e-11	2.41587e-10
547	Tmem131	6.7374	0.762633	1.61245e-11	2.47067e-10
548	Gm10269	6.70607	0.884893	1.99933e-11	3.04833e-10
549	Zdhhc21	6.70371	0.605286	2.03198e-11	3.09281e-10
550	Usp24	6.70367	1.00199	2.0325e-11	3.09281e-10
551	Flnb	6.69615	1.06888	2.13987e-11	3.24818e-10
552	Dnajb4	6.65467	0.720107	2.83933e-11	4.27213e-10
553	Apoo	6.65178	0.502581	2.89559e-11	4.35255e-10
554	Rbm4b	6.61288	0.605736	3.76915e-11	5.62187e-10
555	Fam20a	6.60744	0.998245	3.91032e-11	5.82681e-10
556	Otud4	6.58717	0.58044	4.48277e-11	6.65734e-10
557	Depdc1a	6.58553	0.742381	4.53265e-11	6.72818e-10
558	Mctp2	6.5709	0.555518	5.00116e-11	7.40584e-10
559	Knl1	6.56938	0.668116	5.05244e-11	7.4746e-10
560	Kcnq5	6.56788	0.792009	5.10378e-11	7.54695e-10
561	Insig1	6.54595	0.662291	5.91172e-11	8.68758e-10
562	4930579G24Rik	6.54401	0.582039	5.98892e-11	8.79685e-10
563	Kif22	6.53809	0.519239	6.23107e-11	9.13949e-10
564	Cad	6.53713	0.63542	6.27121e-11	9.19401e-10
565	Adrb2	6.53203	1.42891	6.48856e-11	9.49913e-10
566	Bcr	6.5061	1.31268	7.71258e-11	1.12378e-09
567	Strn	6.49407	0.517096	8.35461e-11	1.21405e-09
568	Mgst3	6.4881	1.20659	8.6924e-11	1.26001e-09
569	Kif23	6.48784	0.646464	8.70756e-11	1.26162e-09
570	Dtl	6.48692	0.525732	8.76084e-11	1.26874e-09
571	Larp4	6.47822	0.523248	9.28104e-11	1.34093e-09
572	Ric1	6.47506	0.631744	9.47753e-11	1.36804e-09
573	Hist1h2ab	6.46316	0.656489	1.02541e-10	1.47463e-09
574	Egln1	6.46079	0.63351	1.04154e-10	1.49643e-09
575	Myo10	6.45649	0.663969	1.07162e-10	1.5375e-09
576	N4bp1	6.44811	0.543727	1.13251e-10	1.62109e-09
577	Sp3os	6.44726	0.632583	1.13887e-10	1.62944e-09
578	Wdr89	6.43325	0.837911	1.24907e-10	1.77969e-09
579	Gm2000	6.42959	0.932636	1.27949e-10	1.81968e-09
580	Ahctf1	6.42871	0.533669	1.28688e-10	1.82935e-09
581	Tfrc	6.41813	0.810473	1.37963e-10	1.95579e-09
582	Trrap	6.39728	0.521986	1.58173e-10	2.22799e-09
583	Ptprj	6.39695	0.944893	1.58516e-10	2.23179e-09
584	Dpy19l1	6.3912	0.845456	1.64591e-10	2.31416e-09
585	Fam83d	6.37458	0.625798	1.83465e-10	2.57485e-09
586	Ndc80	6.35156	0.65996	2.1314e-10	2.97375e-09
587	Fam126a	6.34198	0.867415	2.26834e-10	3.16196e-09
588	Hist1h1d	6.3268	0.60865	2.50295e-10	3.48271e-09
589	Fem1b	6.31927	0.69599	2.62805e-10	3.64856e-09
590	Pdlim5	6.31886	0.546037	2.63494e-10	3.65648e-09
591	Zfp326	6.3066	0.531174	2.85231e-10	3.94749e-09
592	Ttc13	6.29962	0.627728	2.98366e-10	4.1182e-09
593	Crybg3	6.29624	1.56323	3.04958e-10	4.20542e-09
594	C1galt1	6.28435	0.699249	3.29236e-10	4.5281e-09
595	Tubb2a	6.28089	0.89485	3.36644e-10	4.6197e-09
596	Rab4a	6.25122	1.36283	4.07262e-10	5.56651e-09
597	Lrch3	6.22645	0.604365	4.77136e-10	6.50429e-09
598	Rhoq	6.22355	1.19302	4.86044e-10	6.61696e-09
599	Abhd2	6.21176	0.544285	5.23952e-10	7.11846e-09
600	Ptprs	6.20301	0.751035	5.53943e-10	7.50824e-09
601	CAAA01147332.1	6.19283	0.928908	5.90934e-10	8.00261e-09
602	Gzmd	6.18021	4.09452	6.40154e-10	8.63886e-09
603	Utf1	6.17762	1.1839	6.50755e-10	8.77043e-09
604	Plk1	6.17606	0.571553	6.57226e-10	8.85377e-09
605	Cd72	6.15672	1.06475	7.42672e-10	9.96141e-09
606	Nup205	6.15571	0.690185	7.47406e-10	1.00206e-08
607	Suv39h1	6.14716	0.519117	7.88849e-10	1.05442e-08
608	Pbk	6.13929	0.595403	8.28927e-10	1.10655e-08
609	Dock9	6.12513	0.822091	9.06116e-10	1.20698e-08
610	Cenps	6.12134	0.525399	9.27929e-10	1.23497e-08
611	Myb	6.0718	0.875747	1.26488e-09	1.66548e-08
612	Ccl1	6.06597	1.51603	1.31158e-09	1.72403e-08
613	Slc7a1	6.05911	0.871291	1.36873e-09	1.79381e-08
614	Gigyf2	6.05194	0.510776	1.43115e-09	1.87165e-08
615	Ckap2l	6.0517	0.58465	1.43322e-09	1.87355e-08
616	Arid1b	6.05077	0.738337	1.44158e-09	1.88368e-08
617	Cenpk	6.0324	0.54659	1.61542e-09	2.1055e-08
618	Ino80	6.02312	0.676142	1.71082e-09	2.22327e-08
619	Psme4	6.02076	0.893713	1.73604e-09	2.2532e-08
620	Mbnl3	6.01977	0.789945	1.74668e-09	2.26511e-08
621	Rad54l2	5.99202	0.586958	2.07248e-09	2.6708e-08
622	Qrfp	5.97766	1.21753	2.26366e-09	2.91352e-08
623	Marcksl1	5.96752	0.723453	2.40887e-09	3.09397e-08
624	Pxmp2	5.96637	0.645015	2.42595e-09	3.11074e-08
625	Hivep1	5.962	0.56412	2.49166e-09	3.19234e-08
626	Pole	5.961	0.669738	2.50696e-09	3.21061e-08
627	Trip13	5.9591	0.735978	2.53624e-09	3.24677e-08
628	Slco3a1	5.94547	0.936661	2.75666e-09	3.51437e-08
629	Atad5	5.93209	0.652348	2.99103e-09	3.80061e-08
630	Bub1b	5.92985	0.674364	3.0321e-09	3.84963e-08
631	Naa30	5.92638	0.760463	3.0969e-09	3.92868e-08
632	Hmmr	5.91902	0.669517	3.23871e-09	4.09848e-08
633	Galnt10	5.9085	1.82655	3.45231e-09	4.35899e-08
634	Kdm7a	5.89957	0.52447	3.64457e-09	4.59326e-08
635	Ppp2cb	5.89768	0.554125	3.68658e-09	4.6443e-08
636	Cdca2	5.88382	0.701134	4.00911e-09	5.03625e-08
637	Dhcr24	5.86503	0.679848	4.49064e-09	5.61148e-08
638	Zfp422	5.83557	0.710794	5.36082e-09	6.65845e-08
639	Ppfia1	5.83542	0.691076	5.36547e-09	6.66155e-08
640	Gm10031	5.81993	0.694174	5.88736e-09	7.29485e-08
641	Kbtbd11	5.81212	1.04407	6.16861e-09	7.64027e-08
642	Gm26825	5.79614	0.989485	6.78586e-09	8.37456e-08
643	Selenon	5.79231	0.67685	6.94249e-09	8.55419e-08
644	Atxn7	5.76529	0.537256	8.15181e-09	9.99641e-08
645	Spc25	5.76416	0.504651	8.20669e-09	1.00557e-07
646	Kif4	5.75933	0.915203	8.445e-09	1.03395e-07
647	5830405F06Rik	5.75888	1.51191	8.46737e-09	1.03628e-07
648	Ubxn11	5.70668	0.565911	1.152e-08	1.3955e-07
649	Hist1h2ai	5.69091	0.509183	1.26363e-08	1.52594e-07
650	Trim24	5.69022	0.557236	1.26879e-08	1.53157e-07
651	Sqle	5.68759	0.656919	1.28848e-08	1.55352e-07
652	Cd9	5.65987	0.95092	1.51489e-08	1.81446e-07
653	Lrrc8d	5.62994	0.621812	1.80267e-08	2.14832e-07
654	Trim44	5.61182	0.5252	2.00214e-08	2.38144e-07
655	Sik3	5.60848	0.67624	2.04115e-08	2.42598e-07
656	Ramp3	5.60507	1.49772	2.08167e-08	2.47194e-07
657	Neil3	5.59892	0.743778	2.15696e-08	2.55477e-07
658	Aspm	5.59593	0.838959	2.19438e-08	2.5981e-07
659	Crls1	5.5914	0.911841	2.25248e-08	2.66382e-07
660	Sidt1	5.58824	0.810709	2.29382e-08	2.71064e-07
661	Epas1	5.58358	0.96535	2.35619e-08	2.77903e-07
662	Apobr	5.5816	0.962116	2.38322e-08	2.80983e-07
663	Rmi2	5.55401	0.551179	2.79193e-08	3.2767e-07
664	Jdp2	5.5431	1.36344	2.97168e-08	3.48236e-07
665	Ctps	5.50968	0.537869	3.59484e-08	4.16054e-07
666	Cenpp	5.50763	0.724803	3.63692e-08	4.20565e-07
667	Poc1a	5.50758	0.553756	3.63791e-08	4.20565e-07
668	Ankfy1	5.50727	0.50447	3.64434e-08	4.21151e-07
669	Fbxo11	5.50253	0.870843	3.74387e-08	4.32007e-07
670	Cdk5rap1	5.50049	1.21757	3.78731e-08	4.36448e-07
671	Melk	5.45312	0.761365	4.94925e-08	5.63517e-07
672	Gipc2	5.44929	2.0162	5.05714e-08	5.75166e-07
673	Med13	5.41917	0.767495	5.98765e-08	6.76265e-07
674	Hirip3	5.41601	0.595833	6.09432e-08	6.87e-07
675	Cep19	5.41596	0.54321	6.09604e-08	6.87e-07
676	Erc1	5.40293	0.677361	6.55619e-08	7.3537e-07
677	Ung	5.4027	0.633549	6.5646e-08	7.36046e-07
678	Golm1	5.39134	0.658479	6.99347e-08	7.82428e-07
679	Esco2	5.36537	0.702536	8.07813e-08	8.9728e-07
680	Sema4c	5.35525	0.640167	8.54402e-08	9.48006e-07
681	Nrros	5.35254	0.529295	8.673e-08	9.61971e-07
682	Brd1	5.34446	0.859046	9.06859e-08	1.00297e-06
683	Fosb	5.33646	0.882776	9.47808e-08	1.04638e-06
684	AU019823	5.3158	0.500557	1.0619e-07	1.1665e-06
685	Cenph	5.29871	0.655724	1.16623e-07	1.27522e-06
686	Dicer1	5.29391	0.626831	1.19728e-07	1.30685e-06
687	Tnfsf11	5.24169	0.904056	1.59113e-07	1.71254e-06
688	Prdm2	5.24142	0.571131	1.59345e-07	1.71444e-06
689	Slc35a3	5.22323	0.580506	1.75826e-07	1.88324e-06
690	Rhbdf2	5.21826	0.715594	1.80616e-07	1.93119e-06
691	Gm2682	5.21562	1.84086	1.832e-07	1.95747e-06
692	Nfatc2	5.1997	0.702727	1.99612e-07	2.12328e-06
693	Pan3	5.19105	0.758623	2.0911e-07	2.21897e-06
694	Ece1	5.17931	0.676514	2.22704e-07	2.35836e-06
695	Rasgrp2	5.17424	0.625708	2.2884e-07	2.41919e-06
696	Tet2	5.16739	0.627386	2.37383e-07	2.50522e-06
697	St6galnac6	5.16623	0.909801	2.3886e-07	2.51994e-06
698	Zmat3	5.15781	0.863843	2.49849e-07	2.63318e-06
699	Apc	5.13807	0.585848	2.7758e-07	2.90364e-06
700	Strn3	5.12539	0.583935	2.96927e-07	3.09867e-06
701	Lta	5.12293	0.774113	3.00832e-07	3.1373e-06
702	Hipk3	5.12272	0.573088	3.0116e-07	3.13967e-06
703	Erich1	5.11809	0.588961	3.08645e-07	3.21336e-06
704	Dennd5a	5.10957	0.614339	3.22889e-07	3.35713e-06
705	Dcaf1	5.09583	0.590768	3.47225e-07	3.60288e-06
706	Ccdc184	5.07894	1.85618	3.79555e-07	3.91992e-06
707	Ttc19	5.07432	0.530751	3.88889e-07	4.00961e-06
708	Wdhd1	5.03128	0.51637	4.87222e-07	4.9753e-06
709	Mybl2	5.01971	0.562455	5.17505e-07	5.26539e-06
710	Msh6	5.01482	0.569094	5.30834e-07	5.39035e-06
711	Gm47662	5.00442	2.57654	5.60302e-07	5.66724e-06
712	Gdpd5	4.9952	0.981799	5.87735e-07	5.92917e-06
713	Kifc1	4.98861	0.566113	6.08166e-07	6.12329e-06
714	Taf2	4.97741	0.561681	6.44412e-07	6.46295e-06
715	Cenpt	4.96504	0.54951	6.86852e-07	6.87519e-06
716	Kidins220	4.94698	0.500557	7.53755e-07	7.51323e-06
717	Osbp	4.92005	0.987948	8.65199e-07	8.57427e-06
718	Brip1	4.91872	0.804267	8.7112e-07	8.62741e-06
719	Agtpbp1	4.90096	0.72913	9.5371e-07	9.42723e-06
720	Hps6	4.88947	0.534412	1.01106e-06	9.96863e-06
721	Clk2	4.88099	0.519299	1.05552e-06	1.03871e-05
722	Pcnx	4.85858	1.11922	1.18233e-06	1.15587e-05
723	Fam193a	4.8517	0.624665	1.22405e-06	1.19353e-05
724	Cdc6	4.83925	0.540771	1.30333e-06	1.26763e-05
725	Alg8	4.82576	0.57512	1.39472e-06	1.35268e-05
726	Rfx7	4.82506	0.57259	1.3996e-06	1.35699e-05
727	Smad4	4.82295	0.626054	1.41451e-06	1.37058e-05
728	Kntc1	4.8124	0.939538	1.49127e-06	1.44179e-05
729	Pik3ca	4.80448	0.577051	1.55155e-06	1.49726e-05
730	B3glct	4.79084	0.503453	1.66089e-06	1.59629e-05
731	Slc39a1	4.78044	0.547912	1.74911e-06	1.67795e-05
732	Chid1	4.77993	0.524759	1.75359e-06	1.6812e-05
733	Nomo1	4.76594	0.624054	1.87978e-06	1.79661e-05
734	Adam9	4.76403	0.676434	1.89766e-06	1.81313e-05
735	Osbpl11	4.76344	0.511871	1.9032e-06	1.81787e-05
736	Gpsm2	4.747	0.581383	2.06453e-06	1.96831e-05
737	Sgo2a	4.74363	0.757237	2.09919e-06	1.9952e-05
738	F2rl2	4.71924	1.1208	2.36725e-06	2.23827e-05
739	Ube3c	4.71691	0.566731	2.39452e-06	2.26129e-05
740	Pou2f2	4.71102	1.21193	2.46483e-06	2.32343e-05
741	Aunip	4.7081	0.771752	2.50042e-06	2.35482e-05
742	Synj1	4.68879	0.500326	2.7482e-06	2.57482e-05
743	Qk	4.68532	0.662246	2.79516e-06	2.61407e-05
744	Nbn	4.68424	1.15098	2.80999e-06	2.62554e-05
745	Serpinb1a	4.68093	1.42021	2.85579e-06	2.66512e-05
746	Tcf20	4.67853	0.654219	2.88934e-06	2.6948e-05
747	Nek2	4.67145	0.610792	2.99083e-06	2.78609e-05
748	Mettl2	4.66773	0.516544	3.04542e-06	2.83523e-05
749	Gstm5	4.66755	1.843	3.04815e-06	2.83648e-05
750	Fbxw17	4.66752	0.533808	3.0486e-06	2.83648e-05
751	Myo5a	4.65093	0.635192	3.30438e-06	3.06444e-05
752	Ndc1	4.6506	0.669928	3.30968e-06	3.0683e-05
753	Msantd2	4.63467	0.78698	3.57506e-06	3.30244e-05
754	Xlr4c	4.61849	0.593772	3.86534e-06	3.55994e-05
755	Arhgap26	4.60713	0.568336	4.08263e-06	3.75e-05
756	1190002N15Rik	4.60631	0.990695	4.09885e-06	3.76378e-05
757	Taf9	4.59619	0.597477	4.30291e-06	3.93478e-05
758	Pwwp2a	4.58838	0.784877	4.46702e-06	4.07761e-05
759	Ikbkap	4.5747	0.557021	4.76899e-06	4.33659e-05
760	Bach2	4.56682	1.49201	4.95167e-06	4.4961e-05
761	Mief1	4.55356	0.516831	5.27457e-06	4.78086e-05
762	Rptor	4.54912	0.735808	5.38705e-06	4.87851e-05
763	Polg	4.54505	0.509578	5.49228e-06	4.97089e-05
764	Itsn1	4.53217	1.38842	5.83809e-06	5.2669e-05
765	Ireb2	4.52228	0.555523	6.11772e-06	5.50791e-05
766	Bub1	4.52098	0.727548	6.15536e-06	5.53857e-05
767	Orc1	4.51906	0.755141	6.21148e-06	5.58256e-05
768	Ints6	4.51066	0.553053	6.46263e-06	5.79816e-05
769	Kif20a	4.50871	0.515743	6.52217e-06	5.84649e-05
770	Rad54l	4.50857	0.718797	6.52661e-06	5.84877e-05
771	Phf21a	4.49059	0.504736	7.10254e-06	6.33731e-05
772	Exph5	4.48819	1.79332	7.18319e-06	6.40372e-05
773	Arhgap11a	4.47881	0.751191	7.50601e-06	6.67801e-05
774	Myl6b	4.46601	1.88229	7.96914e-06	7.07986e-05
775	Tmem107	4.44446	0.507028	8.81112e-06	7.80319e-05
776	Trappc8	4.44413	0.809542	8.82476e-06	7.81304e-05
777	Zfp384	4.42491	0.781502	9.64831e-06	8.51289e-05
778	Pimreg	4.41096	0.595995	1.02914e-05	9.05962e-05
779	Mgat5	4.37648	0.916467	1.20612e-05	0.000105335
780	C330027C09Rik	4.36235	0.751734	1.28672e-05	0.000112087
781	Arl4d	4.3455	1.42106	1.38961e-05	0.000120543
782	Tmem154	4.34115	0.627968	1.41738e-05	0.000122813
783	Mdn1	4.32813	0.689888	1.50379e-05	0.000129935
784	Ect2	4.32211	0.515563	1.54541e-05	0.00013342
785	Hist1h2ak	4.30117	0.64882	1.69896e-05	0.000146105
786	Pank3	4.29964	0.523359	1.71078e-05	0.000146999
787	Bard1	4.29907	0.557326	1.71518e-05	0.000147336
788	Cdk5rap2	4.29846	0.592702	1.71991e-05	0.00014766
789	Tmem65	4.29055	0.67555	1.78231e-05	0.000152593
790	Abhd17c	4.28308	0.991177	1.84324e-05	0.000157547
791	Xpr1	4.28187	0.530827	1.85326e-05	0.000158316
792	Sap30l	4.28099	0.734185	1.86068e-05	0.000158862
793	Strbp	4.28042	0.599241	1.8654e-05	0.000159222
794	Socs2	4.27342	0.914899	1.92502e-05	0.000164083
795	Slamf6	4.26958	0.991754	1.95845e-05	0.000166887
796	Zfp69	4.26227	0.571804	2.02359e-05	0.000172295
797	Fancm	4.25684	0.717794	2.07338e-05	0.00017634
798	0610010F05Rik	4.23421	0.622636	2.29357e-05	0.000193787
799	Paxbp1	4.22083	0.704699	2.43399e-05	0.000204922
800	Nfya	4.19435	0.609893	2.73655e-05	0.000228774
801	Pde4a	4.1904	0.823152	2.78461e-05	0.000232603
802	Furin	4.17462	0.600311	2.98485e-05	0.000248121
803	Blm	4.16607	0.643871	3.09901e-05	0.000257334
804	Chek1	4.16334	0.802954	3.1363e-05	0.000260221
805	Gm20069	4.15475	0.689781	3.25645e-05	0.000269756
806	Ccdc6	4.15358	0.775747	3.2732e-05	0.000270998
807	Gcnt1	4.14344	0.84307	3.42135e-05	0.000282733
808	Ncoa1	4.13281	0.671432	3.58362e-05	0.00029551
809	Zbed4	4.13221	0.838197	3.59289e-05	0.000296195
810	Ulbp1	4.13157	0.555008	3.60289e-05	0.000296941
811	Tmem64	4.12159	0.689119	3.76258e-05	0.000309524
812	Trak2	4.11319	0.523602	3.90228e-05	0.000320333
813	Amd2	4.10928	0.740556	3.96892e-05	0.000325631
814	Gm47882	4.09911	0.982019	4.14748e-05	0.000339649
815	a	4.08259	2.00501	4.45368e-05	0.00036328
816	Itgax	4.07619	3.1704	4.57798e-05	0.000373025
817	Thg1l	4.07056	0.575202	4.69007e-05	0.000381666
818	Mcu	4.06246	0.844531	4.85587e-05	0.000394835
819	Avpi1	4.04507	0.667861	5.23068e-05	0.000423194
820	Wisp1	4.03858	1.64735	5.37754e-05	0.000434621
821	Fcrl6	4.02665	0.8963	5.65779e-05	0.000456078
822	Cenpb	3.99011	0.516869	6.60439e-05	0.000526885
823	Yeats2	3.98822	0.772813	6.657e-05	0.000530807
824	Creb3l2	3.98694	0.704107	6.69302e-05	0.000533541
825	Inf2	3.98514	0.727525	6.74405e-05	0.000537332
826	Ano10	3.98151	0.521114	6.8478e-05	0.000544475
827	P2ry14	3.97752	1.26612	6.96382e-05	0.000553557
828	Heatr1	3.96911	0.507382	7.21403e-05	0.000572857
829	Kif2c	3.96393	0.585467	7.37248e-05	0.000584538
830	Foxj2	3.95581	0.680183	7.62746e-05	0.000603443
831	Brca1	3.9401	0.788056	8.14487e-05	0.000642151
832	Map3k7	3.92771	0.795593	8.57596e-05	0.000674761
833	Suv39h2	3.91691	0.673822	8.96894e-05	0.000704426
834	Dgcr8	3.91597	0.5478	9.00425e-05	0.000707019
835	Gtdc1	3.91264	0.588057	9.12932e-05	0.00071593
836	Hist1h1a	3.89418	0.781933	9.85327e-05	0.000770161
837	Foxm1	3.89316	0.675036	9.89454e-05	0.000772995
838	Edaradd	3.8898	1.17489	0.000100328	0.000782608
839	Prkdc	3.8647	0.55214	0.000111227	0.000863481
840	Sav1	3.86301	1.11634	0.000112	0.000869267
841	Alg6	3.8604	0.557034	0.000113201	0.000878365
842	Tcf4	3.84934	1.06992	0.000118434	0.000917821
843	Thop1	3.84583	0.513942	0.000120143	0.000929897
844	Atp8b2	3.83921	0.631551	0.00012343	0.000953905
845	Zdhhc5	3.83672	0.514446	0.000124687	0.000962896
846	Slc25a13	3.83625	0.635368	0.000124928	0.000964079
847	Bora	3.82951	0.503435	0.000128397	0.000989566
848	Dlg1	3.81773	0.646379	0.000134684	0.00103492
849	Zbtb46	3.81423	1.28228	0.000136611	0.00104842
850	Gm49396	3.80169	0.750861	0.000143713	0.00109992
851	Dscc1	3.80046	0.586892	0.000144427	0.00110511
852	Ncoa6	3.79998	0.832002	0.00014471	0.00110701
853	Hist1h3c	3.79711	0.57882	0.000146393	0.00111905
854	E2f8	3.79374	0.669237	0.000148398	0.00113325
855	2210011C24Rik	3.77692	1.37106	0.00015878	0.00120568
856	Tbkbp1	3.75589	1.82154	0.00017273	0.00130583
857	Stil	3.75382	0.797761	0.000174158	0.00131469
858	Kmt2d	3.75036	0.676306	0.000176583	0.00133073
859	Notch2	3.73873	0.578822	0.000184949	0.0013897
860	Slc16a1	3.72853	0.6806	0.000192602	0.00144439
861	Pcyt1a	3.72832	0.697536	0.000192763	0.0014449
862	Adk	3.71142	0.536775	0.000206103	0.00153892
863	Tlk2	3.69953	0.581231	0.000215998	0.0016083
864	Prkag2	3.69886	0.515423	0.000216572	0.00161203
865	Spdl1	3.69867	0.632543	0.000216734	0.00161285
866	Gm6634	3.6962	1.21096	0.00021885	0.00162702
867	Gm28727	3.69432	0.601575	0.000220472	0.0016379
868	Ptpn12	3.67756	0.56536	0.000235472	0.00173929
869	Nup155	3.66248	0.589018	0.000249789	0.00183933
870	Plpp5	3.6616	0.523869	0.000250645	0.00184475
871	Akirin2	3.6568	0.63772	0.000255385	0.0018783
872	Nebl	3.65206	1.54823	0.000260147	0.00191196
873	Ticrr	3.64236	0.71301	0.00027015	0.00197935
874	Itpripl1	3.63471	0.789294	0.000278295	0.00203372
875	Dock5	3.63245	0.977641	0.000280738	0.00204915
876	Ski	3.62751	0.56139	0.000286165	0.00208482
877	Mis18bp1	3.62141	0.584767	0.000293001	0.00213211
878	Nat10	3.60734	0.524077	0.000309348	0.00224366
879	Lrr1	3.59773	0.850416	0.000321005	0.00232384
880	Papd5	3.59766	0.509345	0.000321097	0.00232396
881	Parpbp	3.59591	0.645016	0.000323256	0.00233905
882	Smox	3.5696	0.636814	0.000357529	0.00256302
883	Abcc1	3.54811	0.532804	0.000388003	0.00276991
884	Zfp407	3.54231	0.900392	0.000396642	0.00282897
885	Mtss1	3.53625	1.26234	0.000405857	0.00289069
886	Trim33	3.53534	0.503691	0.000407255	0.00289931
887	Clasp1	3.53109	0.568705	0.000413849	0.00294218
888	Gm49336	3.51622	0.726636	0.000437743	0.00310155
889	Dhrs13	3.49619	0.897539	0.000471947	0.00332537
890	Tnks	3.49461	0.515215	0.000474761	0.00334444
891	Mtfr2	3.49251	0.979242	0.000478512	0.00336932
892	Mapk8	3.4891	0.781352	0.000484642	0.00340628
893	Kcnq1ot1	3.47703	0.772603	0.00050701	0.00355863
894	Phf2	3.47083	0.55419	0.00051885	0.00363595
895	Ice1	3.45919	0.721579	0.000541798	0.00378389
896	Gm26699	3.45439	1.39608	0.000551548	0.00384503
897	Styk1	3.45221	1.90199	0.00055601	0.00387351
898	Bcat1	3.45114	0.751434	0.000558215	0.00388624
899	Rbm15b	3.44738	0.595768	0.000566056	0.00393374
900	Rom1	3.44678	1.06076	0.000567301	0.00394062
901	Sos2	3.44656	0.780469	0.000567779	0.00394305
902	Utp20	3.44205	0.717095	0.000577327	0.00400576
903	Ccl25	3.42394	0.970687	0.000617203	0.00426138
904	Gm20498	3.42382	0.651595	0.000617482	0.00426235
905	E2f7	3.41945	0.863252	0.000627487	0.00432562
906	L1cam	3.40172	0.896776	0.000669642	0.00458551
907	Pvr	3.39367	0.71207	0.000689637	0.00471303
908	Irf2bp2	3.36986	0.672145	0.000752069	0.00511592
909	Mbd4	3.36419	0.63637	0.000767688	0.00521299
910	Ipo11	3.35712	0.509142	0.000787576	0.00533046
911	D1Ertd622e	3.34722	1.02285	0.000816261	0.00551253
912	Oip5	3.33844	0.689122	0.000842515	0.00567618
913	Gins1	3.3307	0.592945	0.000866269	0.00582478
914	Tlcd1	3.33009	0.616595	0.000868192	0.00583644
915	Zfp429	3.3079	0.570435	0.000939985	0.00628624
916	Mboat1	3.30578	0.70148	0.000947135	0.00633216
917	Gk	3.3009	0.922226	0.000963736	0.00643393
918	Sos1	3.28959	0.863582	0.00100335	0.00668253
919	D430042O09Rik	3.27585	0.573476	0.00105345	0.00699957
920	Ints2	3.27576	0.626968	0.00105377	0.00700024
921	Dna2	3.26674	0.764379	0.00108795	0.00720868
922	Hk2	3.265	1.23628	0.00109464	0.00724833
923	Mta1	3.25983	0.509387	0.00111478	0.00736747
924	Podnl1	3.25566	0.662755	0.0011313	0.00746869
925	Icam2	3.24343	0.652873	0.001181	0.00777372
926	1810055G02Rik	3.24085	0.625663	0.00119172	0.00784239
927	Hist1h2af	3.24012	0.504492	0.00119481	0.00785774
928	Arl10	3.23191	0.706622	0.00122968	0.00807438
929	Kmt2b	3.22944	0.506239	0.00124033	0.00813632
930	Cd70	3.21163	1.09061	0.00131986	0.00862869
931	Slc11a2	3.21064	0.559752	0.0013244	0.00865289
932	Mcm10	3.20855	0.737602	0.00133405	0.00870302
933	Ubr3	3.19982	0.57259	0.00137516	0.00895605
934	Marveld2	3.19159	0.580278	0.00141492	0.00919756
935	Pcyox1l	3.19058	0.651121	0.00141989	0.00922599
936	Zwilch	3.18974	0.554936	0.00142401	0.00925085
937	Cramp1l	3.17972	0.736296	0.00147419	0.0095567
938	5430427O19Rik	3.16955	0.584263	0.00152676	0.00987884
939	Xylt1	3.16769	1.43032	0.00153654	0.00994004

## Sheet: Cluster2vsOthers
	names	scores	logfoldchanges	pvals	pvals_adj
0	Tmsb10	29.8662	0.594806	5.40505e-196	1.66962e-191
1	mt-Atp8	28.3103	0.624448	2.58253e-176	3.98871e-172
2	Rps6	28.0904	0.505204	1.2832e-173	1.32127e-169
3	Plac8	27.8664	1.37242	6.82221e-171	5.26845e-167
4	Ppia	27.6182	0.524778	6.73027e-168	4.15796e-164
5	Ly6c2	26.8711	1.637	4.78412e-159	2.11116e-155
6	Txn1	26.7374	0.675929	1.73097e-157	6.6837e-154
7	Cotl1	26.4957	0.850046	1.08683e-154	3.73024e-151
8	Hmgn2	26.24	1.19961	9.28814e-152	2.60828e-148
9	Gm10282	24.9613	1.40579	1.61102e-137	2.92732e-134
10	Eif5a	24.1497	0.692344	7.52123e-129	1.22279e-125
11	Nme2	23.7152	0.638332	2.51471e-124	3.53088e-121
12	Ptma	22.9837	0.678561	6.78051e-117	8.05577e-114
13	Gramd3	22.7546	1.06653	1.29194e-114	1.47808e-111
14	Phgdh	22.4348	1.04413	1.80302e-111	1.98911e-108
15	Dbi	22.0942	0.839526	3.59534e-108	3.70201e-105
16	Cox6a1	21.6798	0.599342	3.18363e-104	3.17233e-101
17	Gpr18	21.1866	1.49183	1.26883e-99	1.0593e-96
18	Selenoh	21.1744	0.943698	1.64596e-99	1.33799e-96
19	Mif	21.1379	0.650105	3.56297e-99	2.82205e-96
20	Ifitm3	20.9674	1.95361	1.30124e-97	9.80371e-95
21	Ran	20.9264	0.734089	3.08062e-97	2.26573e-94
22	Ighm	20.8549	1.60187	1.3744e-96	9.64889e-94
23	Dnajc15	20.8305	0.818838	2.29279e-96	1.57387e-93
24	Rps17	20.8239	0.527573	2.63084e-96	1.76667e-93
25	mt-Nd1	20.7428	0.572985	1.42252e-95	9.3493e-93
26	Swi5	20.7303	0.732693	1.84785e-95	1.18917e-92
27	Stmn1	20.4179	1.22037	1.15989e-92	6.89022e-90
28	Eno3	20.2239	1.49218	6.03771e-91	3.4538e-88
29	Hint1	20.0659	0.540703	1.46564e-89	8.08457e-87
30	Dut	20.064	0.951251	1.52428e-89	8.26055e-87
31	Banf1	19.3957	0.766651	8.3887e-84	4.04886e-81
32	Lgals1	19.2163	0.590019	2.70196e-82	1.22741e-79
33	Hmgb2	19.1648	0.931934	7.28717e-82	3.26233e-79
34	Pclaf	19.1532	1.37494	9.10232e-82	4.01673e-79
35	Snrpd1	19.1111	0.769983	2.03995e-81	8.87523e-79
36	Anapc5	19.0614	0.873956	5.28901e-81	2.26913e-78
37	Ppic	18.8872	2.44576	1.45261e-79	5.8274e-77
38	Snrpe	18.8214	0.522458	5.04324e-79	1.99725e-76
39	Hmgb1	18.4102	0.532832	1.08733e-75	4.14662e-73
40	Ranbp1	18.3145	0.817314	6.34014e-75	2.30408e-72
41	Ndufa4	18.1369	0.523362	1.62992e-73	5.72138e-71
42	Ldha	18.0636	0.500475	6.17221e-73	2.14224e-70
43	Pcbp1	18.0224	0.547438	1.30063e-72	4.46405e-70
44	Nhp2	17.9693	0.848384	3.38968e-72	1.13812e-69
45	Gm9844	17.9121	0.922427	9.48214e-72	3.03096e-69
46	Atp5o.1	17.9119	0.519033	9.51775e-72	3.03096e-69
47	Tuba1b	17.8904	1.10971	1.40103e-71	4.4161e-69
48	Spc24	17.8273	1.17723	4.33745e-71	1.35337e-68
49	Cks1b	17.7071	1.09046	3.69599e-70	1.13039e-67
50	Tagln2	17.6451	0.69601	1.10955e-69	3.3602e-67
51	Mcm5	17.4834	1.01141	1.91772e-68	5.7513e-66
52	Snrpd3	17.416	0.679351	6.24292e-68	1.85427e-65
53	Prdx1	17.4042	0.506602	7.66349e-68	2.25453e-65
54	Psmb5	17.2184	0.56193	1.93195e-66	5.52572e-64
55	Erh	17.2152	0.588422	2.04243e-66	5.78814e-64
56	Ddx39	17.2035	0.785708	2.49876e-66	7.01696e-64
57	Ppa1	17.1332	0.868567	8.39441e-66	2.33607e-63
58	Fkbp2	17.0311	0.856139	4.82885e-65	1.32003e-62
59	Pcna	16.8773	0.872226	6.6054e-64	1.78983e-61
60	Tkt	16.8739	0.600304	7.00515e-64	1.88165e-61
61	Srsf2	16.834	0.668472	1.37395e-63	3.65874e-61
62	Cycs	16.7843	0.569532	3.17808e-63	8.39068e-61
63	Mgst2	16.7473	1.38446	5.92895e-63	1.55208e-60
64	Psmb6	16.7467	0.552461	5.98079e-63	1.55249e-60
65	C1qbp	16.5347	0.809935	2.06326e-61	5.22411e-59
66	Mt1	16.5088	0.921933	3.16981e-61	7.8964e-59
67	Tk1	16.493	1.01726	4.12273e-61	1.01881e-58
68	Snrpf	16.4233	0.561406	1.30277e-60	3.09557e-58
69	Rps27l	16.4104	0.620652	1.6121e-60	3.80137e-58
70	Eif4a1	16.4077	0.611258	1.68419e-60	3.94127e-58
71	Ncl	16.224	0.591475	3.41463e-59	7.81318e-57
72	Fam46a	16.1991	0.880534	5.11652e-59	1.16213e-56
73	Pa2g4	16.1531	0.708027	1.07943e-58	2.39881e-56
74	Lig1	16.079	0.975455	3.57837e-58	7.83942e-56
75	Birc5	16.0148	1.1546	1.00756e-57	2.17648e-55
76	Mcm7	15.986	0.921219	1.59961e-57	3.43139e-55
77	Mcm3	15.9733	0.886813	1.96109e-57	4.1778e-55
78	Odc1	15.9002	0.679212	6.31196e-57	1.32637e-54
79	Crip1	15.8224	0.516156	2.17857e-56	4.4864e-54
80	Hnrnpab	15.7177	0.549205	1.14326e-55	2.2932e-53
81	Atp5g1	15.535	0.570076	2.00926e-54	4.00426e-52
82	Lsm4	15.3932	0.543763	1.81796e-53	3.5998e-51
83	Gm4316	15.3601	1.08463	3.03135e-53	5.96424e-51
84	Nubp1	15.3574	0.694589	3.15863e-53	6.17532e-51
85	Lsm2	15.3262	0.782407	5.1119e-53	9.80787e-51
86	Psma6	15.322	0.631078	5.44941e-53	1.03909e-50
87	Sfxn1	15.2391	0.828902	1.94386e-52	3.66134e-50
88	Manf	15.2342	0.5997	2.09662e-52	3.92514e-50
89	Gclm	15.1322	0.811091	9.92912e-52	1.82566e-49
90	Psmb10	15.089	0.525703	1.91182e-51	3.47389e-49
91	Kdm6b	15.0524	0.80469	3.33146e-51	6.01806e-49
92	Impdh2	14.996	0.706719	7.79264e-51	1.39141e-48
93	Snrpa	14.9763	0.700326	1.04912e-50	1.86249e-48
94	Srsf3	14.9656	0.544717	1.23215e-50	2.17493e-48
95	Calr	14.9579	0.606285	1.38348e-50	2.42816e-48
96	Ube2l3	14.8901	0.548847	3.82126e-50	6.55772e-48
97	mt-Nd2	14.8805	0.506634	4.41057e-50	7.4952e-48
98	Nutf2	14.8752	0.692675	4.77774e-50	8.06472e-48
99	Ndufc2	14.842	0.543848	7.8435e-50	1.31677e-47
100	Ssr2	14.777	0.575702	2.06262e-49	3.4255e-47
101	Tubb4b	14.7614	0.730256	2.59964e-49	4.27142e-47
102	Mrpl17	14.739	0.732013	3.61904e-49	5.91493e-47
103	Gm26917	14.7349	0.731727	3.84644e-49	6.25351e-47
104	Psmb2	14.7336	0.505306	3.92079e-49	6.341e-47
105	Mcm2	14.731	0.838694	4.07358e-49	6.5538e-47
106	Wdfy1	14.7225	1.14207	4.62281e-49	7.36075e-47
107	Hist1h2ap	14.6419	1.28286	1.51826e-48	2.38066e-46
108	Nasp	14.6203	0.768245	2.08329e-48	3.25015e-46
109	Ndufa12	14.6083	0.611843	2.48662e-48	3.85989e-46
110	Eif1ax	14.5768	0.618587	3.94747e-48	6.06653e-46
111	Anp32b	14.5609	0.515587	4.98254e-48	7.61934e-46
112	Galk1	14.555	0.813853	5.43104e-48	8.26428e-46
113	Bri3bp	14.4958	0.747856	1.28763e-47	1.93082e-45
114	Gmnn	14.4861	0.835464	1.48257e-47	2.2124e-45
115	Siva1	14.3603	0.726387	9.17922e-47	1.35022e-44
116	Fabp5	14.3463	1.00774	1.12416e-46	1.63798e-44
117	Ccnb2	14.3028	0.94894	2.10322e-46	3.03591e-44
118	mt-Nd5	14.2897	0.536198	2.53835e-46	3.64696e-44
119	Fdps	14.1929	0.885137	1.01315e-45	1.4356e-43
120	Hist1h2ag	14.1882	1.11701	1.08403e-45	1.52903e-43
121	Snrpa1	14.185	0.692972	1.13478e-45	1.59333e-43
122	Cdca3	14.1606	1.02969	1.60602e-45	2.24479e-43
123	Lsm7	14.1271	0.649011	2.58596e-45	3.58207e-43
124	Ube2c	14.077	0.941706	5.25711e-45	7.21743e-43
125	Ndufab1	14.0749	0.592517	5.41829e-45	7.40579e-43
126	Timm8a1	14.0688	0.947596	5.90457e-45	8.0349e-43
127	Dek	14.0126	0.59998	1.3054e-44	1.74561e-42
128	Ebna1bp2	13.9793	0.67716	2.08554e-44	2.75767e-42
129	Ppil1	13.9792	0.831204	2.08901e-44	2.75767e-42
130	Nolc1	13.9168	0.846126	5.01069e-44	6.58639e-42
131	Uhrf1	13.8578	1.05379	1.14151e-43	1.48782e-41
132	Sdf2l1	13.8426	0.655199	1.41012e-43	1.82254e-41
133	mt-Nd3	13.8414	0.692659	1.43475e-43	1.84665e-41
134	Mrto4	13.8192	0.784078	1.95147e-43	2.49095e-41
135	Fam110a	13.812	0.800798	2.15669e-43	2.74158e-41
136	Mrpl27	13.7943	0.706832	2.75785e-43	3.4914e-41
137	Phb	13.7896	0.685682	2.94242e-43	3.69478e-41
138	Psmd13	13.7784	0.534285	3.43896e-43	4.30079e-41
139	Shmt2	13.7746	0.874604	3.62286e-43	4.51251e-41
140	Mki67	13.7559	0.95095	4.696e-43	5.82568e-41
141	Tyms	13.7286	0.859249	6.84385e-43	8.45627e-41
142	Pmf1	13.7088	0.845708	8.99181e-43	1.1066e-40
143	Cenpw	13.7078	0.776977	9.12023e-43	1.11795e-40
144	Asf1b	13.6667	0.894734	1.60607e-42	1.95321e-40
145	Snrpc	13.6649	0.557204	1.64418e-42	1.99171e-40
146	Trbc2	13.5463	0.55133	8.33425e-42	9.93996e-40
147	Rrm1	13.5072	0.802035	1.4176e-41	1.67777e-39
148	Abcb9	13.5035	0.593911	1.49098e-41	1.75788e-39
149	Dctpp1	13.4403	0.753867	3.50993e-41	4.09138e-39
150	Uck2	13.352	0.918702	1.15297e-40	1.31909e-38
151	Tpi1	13.3153	0.583291	1.88584e-40	2.14958e-38
152	Mrpl12	13.3118	0.619023	1.9779e-40	2.24622e-38
153	Mrpl18	13.3023	0.560744	2.24503e-40	2.53098e-38
154	Lman2	13.2682	0.521124	3.54153e-40	3.9781e-38
155	Gm8797	13.2377	0.692249	5.31685e-40	5.95064e-38
156	Tmpo	13.2274	0.670006	6.09409e-40	6.77146e-38
157	Rfc5	13.2059	0.774489	8.10955e-40	8.97864e-38
158	Tacc3	13.1936	0.911913	9.55195e-40	1.05378e-37
159	Smc2	13.1876	0.80897	1.0341e-39	1.13678e-37
160	Naa20	13.0821	0.591403	4.16788e-39	4.5333e-37
161	Dtymk	13.0781	0.674223	4.39237e-39	4.76071e-37
162	Ruvbl2	13.0188	0.764458	9.56165e-39	1.02913e-36
163	Vars	13.0113	0.640353	1.05528e-38	1.13186e-36
164	Mrps28	13.011	0.787557	1.0598e-38	1.13278e-36
165	Rrm2	13.0031	1.00606	1.17545e-38	1.25206e-36
166	Ncf1	13.0019	0.797509	1.19387e-38	1.26731e-36
167	Mrpl20	12.992	0.531531	1.35788e-38	1.42708e-36
168	Rnaseh2b	12.992	0.68365	1.35825e-38	1.42708e-36
169	Nt5c	12.9666	0.53149	1.89217e-38	1.97464e-36
170	Dhfr	12.9322	1.02566	2.96314e-38	3.07152e-36
171	Hist1h2bj	12.9294	1.10294	3.07286e-38	3.1746e-36
172	Pim1	12.9267	0.591345	3.18373e-38	3.27818e-36
173	Hist1h4i	12.8565	0.886072	7.91008e-38	8.03757e-36
174	Gins2	12.8557	0.972655	7.98584e-38	8.08795e-36
175	Uqcr11	12.854	0.507689	8.17033e-38	8.24776e-36
176	Mrpl23	12.8155	0.582942	1.34264e-37	1.34657e-35
177	Srsf6	12.7653	0.616541	2.56061e-37	2.55978e-35
178	Tipin	12.7526	0.689535	3.01496e-37	2.9946e-35
179	Cyc1	12.6701	0.540618	8.66507e-37	8.52433e-35
180	Bcl2l11	12.6447	0.602676	1.19641e-36	1.17324e-34
181	Cenpm	12.6344	0.980318	1.36448e-36	1.32962e-34
182	Ahcy	12.5934	0.626079	2.29621e-36	2.22351e-34
183	Dnmt1	12.5839	0.671998	2.58899e-36	2.49919e-34
184	Cdk4	12.5762	0.577269	2.85271e-36	2.74518e-34
185	Eif3l	12.5557	0.544745	3.69664e-36	3.54625e-34
186	Hmbs	12.552	0.704563	3.87638e-36	3.70716e-34
187	Ubl4a	12.5252	0.650228	5.43783e-36	5.1526e-34
188	Fen1	12.5107	0.708157	6.52255e-36	6.16151e-34
189	Nop58	12.4774	0.665637	9.9149e-36	9.25291e-34
190	Tfdp1	12.4589	0.631056	1.25087e-35	1.16384e-33
191	Pdia6	12.4425	0.556256	1.53696e-35	1.42146e-33
192	Fam162a	12.4211	0.568448	2.0074e-35	1.851e-33
193	AY036118	12.3884	0.726088	3.01876e-35	2.76705e-33
194	Psmd3	12.3861	0.591052	3.10893e-35	2.84127e-33
195	Bud23	12.3734	0.705962	3.64037e-35	3.31714e-33
196	Eif2s1	12.36	0.5589	4.30274e-35	3.8977e-33
197	Anapc11	12.3268	0.501428	6.50157e-35	5.85521e-33
198	Hist1h2ae	12.3176	0.769611	7.28325e-35	6.52115e-33
199	Ccna2	12.2765	0.916019	1.21149e-34	1.07847e-32
200	Prelid3b	12.2413	0.579888	1.86989e-34	1.6598e-32
201	Tcp1	12.2205	0.520902	2.41464e-34	2.1311e-32
202	Fxn	12.1963	0.816866	3.25464e-34	2.85613e-32
203	Ruvbl1	12.1939	0.663616	3.35062e-34	2.93203e-32
204	Grpel1	12.1691	0.551031	4.54321e-34	3.95323e-32
205	Rfc4	12.1623	0.801937	4.93254e-34	4.26796e-32
206	Rbmxl1	12.124	0.596747	7.88448e-34	6.76532e-32
207	Naa10	12.1177	0.539034	8.51412e-34	7.28535e-32
208	Uchl3	12.115	0.641974	8.79972e-34	7.50893e-32
209	Yif1b	12.0938	0.621396	1.13837e-33	9.60775e-32
210	Exosc8	12.0899	0.554696	1.19424e-33	1.00518e-31
211	Hist1h1b	12.0809	1.07562	1.33179e-33	1.11791e-31
212	Gar1	12.0784	0.681553	1.37319e-33	1.14643e-31
213	Orc6	12.0679	0.693546	1.5611e-33	1.2963e-31
214	Psmc4	12.0657	0.519071	1.60388e-33	1.32825e-31
215	Flna	12.0443	0.580471	2.07778e-33	1.71154e-31
216	Ppih	12.0194	0.70473	2.81002e-33	2.30855e-31
217	Mrps36	12.0092	0.513954	3.17759e-33	2.6036e-31
218	Psmd7	12.0038	0.575943	3.39476e-33	2.77418e-31
219	Anapc15	11.9026	0.729583	1.14784e-32	9.30621e-31
220	Edem1	11.8803	0.580144	1.49853e-32	1.21177e-30
221	Rad51	11.8629	0.882247	1.84552e-32	1.48459e-30
222	Tomm40	11.8583	0.643758	1.94869e-32	1.56351e-30
223	Pfdn6	11.8481	0.578123	2.20065e-32	1.76109e-30
224	Cisd1	11.8298	0.587374	2.73917e-32	2.17514e-30
225	Tubb5	11.8132	0.59544	3.33456e-32	2.64114e-30
226	Topbp1	11.8065	0.679745	3.61113e-32	2.85289e-30
227	Nrm	11.8041	0.689399	3.71699e-32	2.92903e-30
228	Eif3b	11.7944	0.551646	4.17247e-32	3.27126e-30
229	Lmnb1	11.7808	0.55564	4.90461e-32	3.83553e-30
230	Cks2	11.7789	0.631381	5.01384e-32	3.91105e-30
231	Hspbp1	11.7467	0.624752	7.34432e-32	5.71447e-30
232	Psmb7	11.7465	0.539005	7.36277e-32	5.71447e-30
233	Chchd10	11.7328	0.568873	8.64981e-32	6.69656e-30
234	Prim1	11.7122	0.867077	1.10405e-31	8.52603e-30
235	Hells	11.6797	0.68457	1.61893e-31	1.2471e-29
236	Il2ra	11.6651	0.843876	1.92152e-31	1.47651e-29
237	Pin1	11.6611	0.553092	2.01475e-31	1.54431e-29
238	Gm10073	11.6444	0.872778	2.4512e-31	1.86957e-29
239	Dpy30	11.6434	0.542478	2.48035e-31	1.88715e-29
240	Grk2	11.6429	0.581104	2.49354e-31	1.89251e-29
241	Fbl	11.6068	0.553853	3.80628e-31	2.86771e-29
242	Alyref	11.5993	0.568943	4.15345e-31	3.11408e-29
243	Polr2f	11.5864	0.531004	4.82787e-31	3.60224e-29
244	Sf3b4	11.5566	0.55473	6.83301e-31	5.07384e-29
245	Akip1	11.5387	0.724665	8.41806e-31	6.22091e-29
246	Prmt1	11.5361	0.535826	8.67955e-31	6.39884e-29
247	Mrpl35	11.4929	0.575204	1.43196e-30	1.05067e-28
248	Nol12	11.4763	0.702217	1.7348e-30	1.26985e-28
249	Mef2c	11.4451	2.28911	2.48698e-30	1.81614e-28
250	Pbdc1	11.4401	0.613739	2.63697e-30	1.92113e-28
251	Satb1	11.4381	0.576293	2.69735e-30	1.9605e-28
252	Nop16	11.4375	0.830216	2.71655e-30	1.96981e-28
253	Creld2	11.4243	0.587902	3.16287e-30	2.27741e-28
254	Wdr18	11.4214	0.667368	3.26824e-30	2.34236e-28
255	Csrp1	11.4172	0.518023	3.43046e-30	2.45294e-28
256	Haus4	11.4158	0.696227	3.48759e-30	2.48803e-28
257	Cyb5b	11.4155	0.573945	3.50016e-30	2.49124e-28
258	Rbm8a	11.3708	0.523181	5.8469e-30	4.09548e-28
259	Srm	11.3705	0.894113	5.8679e-30	4.10089e-28
260	Cdca8	11.3469	0.838894	7.6824e-30	5.34481e-28
261	Prpf19	11.3262	0.573577	9.73841e-30	6.7534e-28
262	Cetn3	11.326	0.560192	9.75079e-30	6.7534e-28
263	Cdk1	11.3202	0.824931	1.04224e-29	7.20239e-28
264	Nudc	11.3129	0.530571	1.13273e-29	7.81025e-28
265	Lsm3	11.3098	0.561964	1.17404e-29	8.0771e-28
266	Lyar	11.2914	0.592007	1.44718e-29	9.89014e-28
267	Chchd1	11.2815	0.512174	1.61976e-29	1.10208e-27
268	Eif4a3	11.233	0.506363	2.80675e-29	1.90551e-27
269	Mrpl40	11.2265	0.523213	3.02095e-29	2.04643e-27
270	Ssrp1	11.2082	0.505768	3.71593e-29	2.50622e-27
271	Mcm4	11.1986	0.572424	4.14393e-29	2.7888e-27
272	Get4	11.1772	0.530998	5.27377e-29	3.51092e-27
273	Slc16a3	11.1453	0.579525	7.54532e-29	4.96961e-27
274	Hist1h1e	11.1409	0.675083	7.93575e-29	5.21565e-27
275	Atp8b4	11.1308	0.501431	8.87969e-29	5.82364e-27
276	Cdkn3	11.1306	0.978251	8.89911e-29	5.82401e-27
277	Cd160	11.1276	0.521637	9.21235e-29	6.01627e-27
278	Ccdc34	11.1218	0.71043	9.82862e-29	6.40519e-27
279	H2afx	11.1195	0.615179	1.00879e-28	6.56029e-27
280	Mrpl11	11.1002	0.599637	1.25153e-28	8.12177e-27
281	Magohb	11.0987	0.552348	1.27259e-28	8.24112e-27
282	Polr2j	11.0933	0.509908	1.35181e-28	8.73583e-27
283	Alad	11.0899	0.556482	1.40517e-28	9.06172e-27
284	Tuba4a	11.0691	0.589977	1.77099e-28	1.1356e-26
285	Pole3	11.0691	0.732588	1.77196e-28	1.1356e-26
286	Mrpl55	11.0435	0.598128	2.35637e-28	1.50079e-26
287	Mrpl51	11.0235	0.556971	2.94361e-28	1.8671e-26
288	Trappc6a	10.9966	0.511889	3.96838e-28	2.50682e-26
289	Rfc3	10.9893	0.786455	4.30283e-28	2.71254e-26
290	Rmi2	10.9827	1.10387	4.62944e-28	2.91249e-26
291	Il4ra	10.9617	0.71139	5.84112e-28	3.65988e-26
292	Lef1	10.9561	1.0606	6.20971e-28	3.87511e-26
293	Mrps7	10.9195	0.530122	9.30552e-28	5.79531e-26
294	Timm50	10.9084	0.592103	1.05102e-27	6.51927e-26
295	Nmrk1	10.9053	0.615519	1.08748e-27	6.73192e-26
296	Ak6	10.892	0.521815	1.25793e-27	7.77148e-26
297	Pold1	10.8911	0.770594	1.27067e-27	7.83454e-26
298	Mrpl15	10.8897	0.513221	1.29096e-27	7.9438e-26
299	Tubg1	10.8814	0.778391	1.41413e-27	8.6844e-26
300	Ppp1r14b	10.8487	0.676853	2.02318e-27	1.2351e-25
301	1500009L16Rik	10.8324	0.735506	2.41767e-27	1.47011e-25
302	Psmc1	10.8258	0.512464	2.59673e-27	1.5759e-25
303	Zfp593	10.8241	0.594711	2.64738e-27	1.60348e-25
304	Nans	10.8231	0.509808	2.67536e-27	1.61726e-25
305	Cenps	10.7807	1.07359	4.24516e-27	2.55123e-25
306	Hat1	10.7766	0.578944	4.4406e-27	2.6635e-25
307	Trp53i11	10.7661	0.532324	4.9784e-27	2.97452e-25
308	Ncbp2	10.7395	0.545785	6.63905e-27	3.95145e-25
309	Trim28	10.7366	0.517079	6.85522e-27	4.07226e-25
310	Tmem97	10.73	0.872709	7.36032e-27	4.36392e-25
311	Lrrc59	10.7192	0.522117	8.27441e-27	4.89649e-25
312	E2f1	10.705	0.96827	9.64302e-27	5.69546e-25
313	Hist1h2ao	10.7028	1.13661	9.87858e-27	5.82346e-25
314	Sema6d	10.6841	1.70933	1.20867e-26	7.11159e-25
315	Smc1a	10.6707	0.519227	1.3951e-26	8.17734e-25
316	Exosc7	10.6701	0.590611	1.40432e-26	8.21578e-25
317	Psat1	10.6484	0.57063	1.77389e-26	1.03259e-24
318	Mrpl28	10.6483	0.511998	1.77502e-26	1.03259e-24
319	Pno1	10.6122	0.617963	2.6149e-26	1.51546e-24
320	Exosc5	10.606	0.526343	2.79343e-26	1.60987e-24
321	Zmynd8	10.5959	0.795329	3.11295e-26	1.78403e-24
322	Top2a	10.5926	0.73125	3.22611e-26	1.84205e-24
323	Mrpl16	10.5594	0.554736	4.59428e-26	2.61358e-24
324	Rangap1	10.5419	0.558898	5.53525e-26	3.12585e-24
325	Nsmce1	10.5171	0.568586	7.20863e-26	4.04863e-24
326	B4galt5	10.488	0.709114	9.80572e-26	5.44782e-24
327	Atad2	10.4642	0.582235	1.26107e-25	6.95617e-24
328	Adsl	10.456	0.553608	1.3752e-25	7.57216e-24
329	Mybbp1a	10.453	0.610743	1.41952e-25	7.80231e-24
330	Ncaph2	10.4035	0.530742	2.391e-25	1.30032e-23
331	Mrpl46	10.3969	0.649042	2.5617e-25	1.38826e-23
332	Atic	10.3938	0.589561	2.64467e-25	1.43072e-23
333	Lars2	10.3922	0.505696	2.69117e-25	1.45079e-23
334	Nme1	10.3775	0.50198	3.13913e-25	1.6864e-23
335	Ino80e	10.3442	0.534281	4.44393e-25	2.3627e-23
336	Rcc2	10.3313	0.882007	5.08719e-25	2.69081e-23
337	Nudt5	10.3155	0.53015	5.9978e-25	3.16704e-23
338	Gart	10.3142	0.735413	6.07822e-25	3.20403e-23
339	Coq7	10.2915	0.813602	7.69357e-25	4.04174e-23
340	Kpna2	10.2898	0.616086	7.83289e-25	4.10794e-23
341	Apex1	10.2764	0.899102	8.99961e-25	4.70386e-23
342	Syce2	10.2692	0.885335	9.70174e-25	5.06228e-23
343	9130401M01Rik	10.2544	0.570178	1.13045e-24	5.88866e-23
344	Fasn	10.2502	1.10756	1.18084e-24	6.14076e-23
345	Nt5c3b	10.2492	0.516637	1.19378e-24	6.19761e-23
346	Socs3	10.1845	0.851377	2.32614e-24	1.19609e-22
347	Med9	10.18	0.665766	2.43684e-24	1.2504e-22
348	Aimp2	10.1667	0.671462	2.79135e-24	1.42993e-22
349	Psmf1	10.1655	0.514915	2.82653e-24	1.44555e-22
350	Rgs10	10.1551	0.540147	3.14423e-24	1.60537e-22
351	Aurkb	10.1518	0.851436	3.25412e-24	1.65874e-22
352	Ncapd2	10.1027	0.72001	5.3741e-24	2.72588e-22
353	Gzmc	10.0661	0.793939	7.80033e-24	3.91792e-22
354	Pkmyt1	10.0307	0.871109	1.11743e-23	5.57634e-22
355	Nudcd2	10.0187	0.538127	1.26094e-23	6.2823e-22
356	Brix1	10.0111	0.536843	1.36287e-23	6.76833e-22
357	Dkc1	10.0042	0.627176	1.46028e-23	7.24048e-22
358	Nop56	9.99025	0.515768	1.68151e-23	8.31071e-22
359	Srrt	9.98463	0.537082	1.77961e-23	8.76749e-22
360	Eri1	9.96028	0.573687	2.27428e-23	1.10983e-21
361	Mtx1	9.92762	0.550566	3.15712e-23	1.53098e-21
362	Ezh2	9.9221	0.551204	3.33676e-23	1.61303e-21
363	Gsto1	9.9013	0.621618	4.10879e-23	1.98004e-21
364	Rcc1	9.89753	0.957144	4.26687e-23	2.05302e-21
365	Cables1	9.8429	0.632955	7.35601e-23	3.501e-21
366	Rrp15	9.82797	0.762162	8.53184e-23	4.04836e-21
367	Cops3	9.82275	0.528737	8.98539e-23	4.24402e-21
368	Poc1a	9.8069	1.06298	1.05148e-22	4.94373e-21
369	Clspn	9.75057	0.832013	1.83434e-22	8.53354e-21
370	Smn1	9.71142	0.564878	2.69548e-22	1.24274e-20
371	Mrps10	9.70991	0.618803	2.73587e-22	1.25948e-20
372	Phpt1	9.70197	0.601042	2.95734e-22	1.35739e-20
373	Pola2	9.68329	0.70767	3.55116e-22	1.62032e-20
374	Cdc6	9.65688	1.16288	4.59635e-22	2.08695e-20
375	Clpp	9.63731	0.554053	5.5625e-22	2.51575e-20
376	Hmgb3	9.61363	0.526383	7.00359e-22	3.14907e-20
377	Rad51ap1	9.60308	0.875838	7.75899e-22	3.46351e-20
378	Marcksl1	9.59782	0.909858	8.16499e-22	3.63425e-20
379	Mad2l1	9.59637	0.629932	8.2809e-22	3.68053e-20
380	Hddc2	9.56682	0.536444	1.10246e-21	4.865e-20
381	Prdx4	9.56631	0.812172	1.10792e-21	4.88213e-20
382	Cox18	9.55797	0.610739	1.20085e-21	5.27656e-20
383	Prpf31	9.53837	0.574151	1.45097e-21	6.34851e-20
384	Chaf1b	9.53547	0.667738	1.49205e-21	6.5098e-20
385	Rnaseh2a	9.47639	0.548997	2.63245e-21	1.13096e-19
386	Rrs1	9.41164	0.714483	4.88465e-21	2.06129e-19
387	Pgp	9.40462	0.518991	5.22211e-21	2.18875e-19
388	Tcf19	9.38821	0.833626	6.10276e-21	2.54405e-19
389	Cdt1	9.36083	0.558079	7.91161e-21	3.28481e-19
390	Mns1	9.32499	0.746758	1.10993e-20	4.59595e-19
391	Ipo5	9.32462	0.560754	1.11387e-20	4.60608e-19
392	Pold2	9.31146	0.562457	1.26084e-20	5.1999e-19
393	Isoc1	9.3069	0.603619	1.3162e-20	5.42101e-19
394	Rpp30	9.28669	0.688626	1.59165e-20	6.52934e-19
395	Gfer	9.26598	0.549557	1.93287e-20	7.88725e-19
396	Tsfm	9.26564	0.521565	1.93918e-20	7.90255e-19
397	Uxt	9.26037	0.531932	2.03721e-20	8.28018e-19
398	Slc35a4	9.17599	0.524758	4.47465e-20	1.79742e-18
399	Coro1c	9.16365	0.563211	5.01713e-20	2.0101e-18
400	Thoc3	9.15663	0.52888	5.35433e-20	2.13966e-18
401	Mthfd1	9.11561	0.730199	7.82256e-20	3.0782e-18
402	Idi1	9.11478	0.665134	7.88274e-20	3.09794e-18
403	Ppp1r7	9.09048	0.533804	9.85982e-20	3.85531e-18
404	Shmt1	9.07345	1.20559	1.15308e-19	4.46349e-18
405	Trap1	9.06656	0.543014	1.22832e-19	4.73693e-18
406	Tpx2	9.04602	0.687284	1.48273e-19	5.7038e-18
407	Nmral1	9.04324	0.688826	1.52096e-19	5.84358e-18
408	Phf11c	9.01998	0.512543	1.88129e-19	7.20112e-18
409	Gins4	9.01941	0.5109	1.89099e-19	7.22928e-18
410	Mrps18b	9.00623	0.764171	2.13262e-19	8.13291e-18
411	Rpf2	8.98327	0.74354	2.62829e-19	9.98622e-18
412	Slc7a5	8.97725	0.553323	2.77624e-19	1.05225e-17
413	Cdc45	8.97046	0.812025	2.95275e-19	1.11778e-17
414	Bdh1	8.91046	0.658257	5.08214e-19	1.88687e-17
415	Bzw2	8.87511	0.577503	6.98632e-19	2.58143e-17
416	Abcf2	8.8711	0.517385	7.24271e-19	2.66978e-17
417	Ncapg2	8.86069	0.89555	7.9518e-19	2.91724e-17
418	Sap18b	8.815	0.705803	1.19686e-18	4.33932e-17
419	Gm10036	8.7624	0.680992	1.91143e-18	6.8736e-17
420	Unc5cl	8.73733	1.99478	2.38687e-18	8.5435e-17
421	Bop1	8.71793	0.633786	2.83337e-18	1.00601e-16
422	Cdca7	8.708	0.784667	3.09286e-18	1.09688e-16
423	Hist1h2ai	8.69911	0.867043	3.345e-18	1.18359e-16
424	Knstrn	8.69755	0.668095	3.39112e-18	1.19853e-16
425	Myg1	8.69571	0.50315	3.44661e-18	1.21675e-16
426	Mapkapk2	8.68702	0.51592	3.72081e-18	1.30757e-16
427	Fbxo5	8.66219	0.837394	4.62788e-18	1.61897e-16
428	Psme2b	8.65034	0.826307	5.13458e-18	1.7942e-16
429	Prim2	8.642	0.749702	5.52373e-18	1.928e-16
430	Chaf1a	8.63005	0.755955	6.13267e-18	2.13331e-16
431	Timm10	8.60802	0.709064	7.43342e-18	2.5627e-16
432	Eno1b	8.56439	0.772243	1.08647e-17	3.71251e-16
433	Umps	8.55788	0.503548	1.14965e-17	3.91972e-16
434	Tbrg4	8.52296	0.674017	1.55521e-17	5.26761e-16
435	Nifk	8.50733	0.637399	1.77986e-17	6.00873e-16
436	Fam216a	8.4712	0.692281	2.42888e-17	8.15522e-16
437	Ddx56	8.47079	0.613762	2.43738e-17	8.17487e-16
438	Gpr146	8.44717	1.67208	2.98455e-17	9.97758e-16
439	1110004E09Rik	8.42982	0.533517	3.46201e-17	1.15488e-15
440	Mybl2	8.42395	1.09669	3.64011e-17	1.21298e-15
441	Myb	8.40369	1.21553	4.3266e-17	1.434e-15
442	Usp18	8.39764	0.510411	4.55549e-17	1.50663e-15
443	Ltv1	8.38818	0.610505	4.93721e-17	1.62938e-15
444	Jpt2	8.37066	1.14193	5.72988e-17	1.87706e-15
445	Hmgn1	8.34884	0.528045	6.89355e-17	2.24622e-15
446	Coa7	8.34626	0.82878	7.04573e-17	2.29339e-15
447	Csnk1g2	8.3391	0.615019	7.48558e-17	2.42633e-15
448	Pole	8.33545	0.971093	7.7202e-17	2.49453e-15
449	Ska1	8.3341	0.813176	7.80918e-17	2.52064e-15
450	Psmg1	8.29997	0.705077	1.04135e-16	3.3334e-15
451	Nudt1	8.29857	0.627634	1.05373e-16	3.36955e-15
452	Mycbp	8.29093	0.564945	1.12366e-16	3.58945e-15
453	Hirip3	8.28623	0.927863	1.16895e-16	3.72431e-15
454	Cad	8.28617	0.803342	1.1695e-16	3.72431e-15
455	Ftsj3	8.28552	0.524776	1.17594e-16	3.74096e-15
456	Eif2b1	8.2533	0.539981	1.54073e-16	4.86397e-15
457	Cxcl10	8.1743	0.876614	2.9759e-16	9.25735e-15
458	Ccne1	8.17222	0.774219	3.02773e-16	9.40913e-15
459	Gm10260	8.16704	1.07498	3.16048e-16	9.81178e-15
460	Dus1l	8.14943	0.51339	3.65642e-16	1.13287e-14
461	Tamm41	8.14816	0.612626	3.69499e-16	1.14367e-14
462	Cenph	8.11767	0.964555	4.75217e-16	1.45774e-14
463	Kif22	8.05227	0.718961	8.12703e-16	2.44921e-14
464	Cyp51	8.02475	0.55671	1.01735e-15	3.05699e-14
465	Suv39h1	8.02072	0.80869	1.05129e-15	3.1559e-14
466	E2f2	8.01434	0.91797	1.10728e-15	3.32077e-14
467	Plk4	7.99458	0.615457	1.30013e-15	3.87279e-14
468	Clpb	7.98571	0.697415	1.39711e-15	4.15767e-14
469	Tmem238	7.98394	0.669199	1.41733e-15	4.21381e-14
470	Dlgap5	7.9526	0.720932	1.82634e-15	5.37805e-14
471	Klf7	7.92256	0.658117	2.32671e-15	6.78677e-14
472	Lap3	7.80069	0.532655	6.15698e-15	1.74646e-13
473	Pik3r5	7.78584	0.50387	6.92513e-15	1.95716e-13
474	Sft2d2	7.7799	0.572457	7.25806e-15	2.04563e-13
475	St6gal1	7.76782	1.75266	7.98502e-15	2.24234e-13
476	Knl1	7.74764	0.759556	9.36175e-15	2.60997e-13
477	Fam83d	7.74291	0.758795	9.71643e-15	2.70641e-13
478	Msto1	7.70912	0.528835	1.26689e-14	3.49101e-13
479	Cse1l	7.67807	0.5462	1.61509e-14	4.41116e-13
480	Timeless	7.6515	0.756881	1.98649e-14	5.41117e-13
481	Ncaph	7.63698	0.601585	2.22375e-14	6.02558e-13
482	Cinp	7.61299	0.529964	2.67817e-14	7.20633e-13
483	Mettl1	7.56037	1.03094	4.01933e-14	1.06573e-12
484	Noa1	7.52885	0.596913	5.11902e-14	1.34461e-12
485	Hist1h4d	7.52055	0.739254	5.45456e-14	1.42789e-12
486	Hist1h3e	7.51782	0.833581	5.5699e-14	1.45685e-12
487	2610318N02Rik	7.46246	0.932789	8.49202e-14	2.20621e-12
488	Psmc3ip	7.44557	0.802061	9.65274e-14	2.50145e-12
489	Mpp6	7.43711	0.591543	1.02912e-13	2.6602e-12
490	Dtl	7.4323	0.637503	1.06727e-13	2.74504e-12
491	Nusap1	7.42085	0.674752	1.16375e-13	2.98077e-12
492	Cit	7.41619	0.726848	1.20534e-13	3.08219e-12
493	Cbx5	7.40883	0.535009	1.27418e-13	3.25554e-12
494	Smyd2	7.40428	0.598533	1.31865e-13	3.35527e-12
495	Hist1h2ab	7.39163	0.849175	1.45042e-13	3.67243e-12
496	Sac3d1	7.38507	0.731634	1.52373e-13	3.85487e-12
497	Bola1	7.36763	0.599452	1.73682e-13	4.37249e-12
498	Tma16	7.36193	0.816602	1.81271e-13	4.55982e-12
499	Prmt5	7.34411	0.556038	2.07131e-13	5.18499e-12
500	Aldh16a1	7.34223	0.503989	2.10058e-13	5.25401e-12
501	2310039H08Rik	7.30493	0.547088	2.77408e-13	6.90502e-12
502	Gng12	7.298	1.27452	2.92079e-13	7.2585e-12
503	Endog	7.27471	0.894174	3.47161e-13	8.5859e-12
504	Cdc20	7.27157	0.769227	3.55336e-13	8.78106e-12
505	Hist1h1d	7.25052	0.632954	4.15172e-13	1.02107e-11
506	Kif11	7.23949	0.67432	4.50378e-13	1.10152e-11
507	Haus1	7.23547	0.617991	4.6392e-13	1.13374e-11
508	Fam120a	7.22191	0.518972	5.12621e-13	1.24979e-11
509	Ifitm2	7.21965	0.654832	5.21212e-13	1.26974e-11
510	Gnl3	7.20816	0.606705	5.67143e-13	1.37837e-11
511	Pym1	7.20299	0.527034	5.89047e-13	1.43048e-11
512	Susd1	7.19785	0.787676	6.11686e-13	1.48312e-11
513	Ino80c	7.18775	0.515812	6.58669e-13	1.59329e-11
514	Fkbp5	7.18441	0.592344	6.74994e-13	1.63022e-11
515	Tbc1d7	7.18173	0.51379	6.88347e-13	1.66118e-11
516	Cdca5	7.16636	0.991192	7.70164e-13	1.85139e-11
517	Map3k8	7.16589	0.615871	7.72828e-13	1.85635e-11
518	Hcfc1	7.12479	0.548502	1.04236e-12	2.47871e-11
519	Znhit3	7.10015	0.521235	1.24623e-12	2.95441e-11
520	Ubap2	7.08976	0.508509	1.34348e-12	3.17765e-11
521	Rps19bp1	7.07373	0.502079	1.50829e-12	3.54304e-11
522	Plk1	7.06204	0.75368	1.64076e-12	3.83381e-11
523	Cenpe	7.05837	0.668128	1.68464e-12	3.92745e-11
524	Mms22l	7.05654	0.546221	1.707e-12	3.97656e-11
525	Cmss1	7.04562	0.534171	1.84634e-12	4.29145e-11
526	Thoc6	7.02641	0.527513	2.1192e-12	4.9072e-11
527	Dynlt1a	7.02442	0.513084	2.14965e-12	4.96655e-11
528	Gcsh	7.01473	0.552954	2.30401e-12	5.30335e-11
529	Dhcr24	6.99996	0.742241	2.56037e-12	5.87154e-11
530	Hist1h2bk	6.98396	1.05482	2.86982e-12	6.54717e-11
531	Haus5	6.97573	0.809359	3.04279e-12	6.91624e-11
532	Sigmar1	6.94786	0.600301	3.70867e-12	8.38046e-11
533	H1f0	6.93858	0.503408	3.96057e-12	8.9366e-11
534	Fignl1	6.9147	0.7693	4.68856e-12	1.05254e-10
535	Ccdc86	6.91228	0.728106	4.76915e-12	1.06908e-10
536	Rras2	6.90402	0.550611	5.05503e-12	1.12988e-10
537	Cenpp	6.90142	0.773491	5.14846e-12	1.1491e-10
538	Exosc2	6.89051	0.763928	5.5592e-12	1.23809e-10
539	Pola1	6.88257	0.632028	5.87833e-12	1.30728e-10
540	Adk	6.88085	0.968813	5.9495e-12	1.32216e-10
541	Pla2g12a	6.87161	0.528443	6.34818e-12	1.4057e-10
542	Cdk2	6.87074	0.670723	6.38714e-12	1.41261e-10
543	Mt2	6.86675	0.700208	6.56802e-12	1.45022e-10
544	Ung	6.85748	0.94096	7.00844e-12	1.54196e-10
545	Zfp367	6.84886	0.530045	7.44405e-12	1.63198e-10
546	Ccnb1	6.81787	0.660431	9.23986e-12	2.01141e-10
547	Tex2	6.79669	0.578938	1.07054e-11	2.31737e-10
548	Mtg1	6.78037	0.71688	1.19866e-11	2.58567e-10
549	Ssbp2	6.76751	0.612676	1.31016e-11	2.8183e-10
550	Mrps22	6.74655	0.588184	1.51405e-11	3.22767e-10
551	Mlf1	6.74062	1.09219	1.57709e-11	3.3482e-10
552	Dscc1	6.73955	1.1359	1.58883e-11	3.37081e-10
553	Stn1	6.73593	0.543026	1.62882e-11	3.44853e-10
554	Hist1h2ak	6.72206	0.961998	1.79168e-11	3.79076e-10
555	Epop	6.71936	0.858388	1.82525e-11	3.85651e-10
556	Wdr46	6.69904	0.599367	2.09787e-11	4.41137e-10
557	Ifrd2	6.69275	1.00747	2.19018e-11	4.5961e-10
558	Ncapg	6.64167	0.652369	3.10138e-11	6.42102e-10
559	Sil1	6.62519	0.613553	3.46797e-11	7.12746e-10
560	Ctsz	6.62302	0.514196	3.51928e-11	7.22809e-10
561	Haus7	6.61288	0.565478	3.76921e-11	7.71576e-10
562	Pelp1	6.61131	0.578595	3.80945e-11	7.79297e-10
563	Thop1	6.57614	0.883224	4.82811e-11	9.76689e-10
564	Spc25	6.53723	0.643539	6.2667e-11	1.24867e-09
565	Shcbp1	6.53025	0.639209	6.56588e-11	1.30599e-09
566	Cenpk	6.52281	0.709268	6.90011e-11	1.36719e-09
567	Lsm11	6.51128	0.820109	7.4513e-11	1.47356e-09
568	Hist2h2ac	6.49112	0.825766	8.51994e-11	1.67312e-09
569	Chchd4	6.47951	0.538691	9.20211e-11	1.80249e-09
570	Rgs8	6.45714	1.35273	1.06702e-10	2.0769e-09
571	Apoo	6.44823	0.526953	1.13162e-10	2.19709e-09
572	Xcl1	6.44719	0.738217	1.13943e-10	2.21086e-09
573	Asns	6.41782	1.06731	1.38238e-10	2.65392e-09
574	Hist1h3i	6.40794	0.982941	1.47494e-10	2.82637e-09
575	Trip13	6.4028	0.815271	1.5255e-10	2.91782e-09
576	Acoxl	6.399	1.12834	1.56395e-10	2.98582e-09
577	Rad18	6.38746	0.51416	1.68668e-10	3.21416e-09
578	Rasgrp2	6.36276	0.548324	1.98163e-10	3.76693e-09
579	Slc43a3	6.35368	0.606332	2.1022e-10	3.98141e-09
580	Nup43	6.3524	0.500797	2.11981e-10	4.00985e-09
581	Pdlim1	6.34397	0.533344	2.2392e-10	4.22534e-09
582	E2f8	6.32189	1.00346	2.58392e-10	4.84034e-09
583	Pradc1	6.31237	0.515626	2.7479e-10	5.12575e-09
584	Kifc1	6.3116	0.722925	2.7617e-10	5.14265e-09
585	Prmt7	6.29901	0.622207	2.9955e-10	5.54741e-09
586	Atad5	6.28567	0.716931	3.26447e-10	6.03107e-09
587	Igf2bp3	6.25628	1.48494	3.94271e-10	7.20596e-09
588	Cep55	6.2562	0.53198	3.94473e-10	7.20596e-09
589	Ccnf	6.22897	0.861243	4.69514e-10	8.52633e-09
590	Entpd5	6.22765	0.597082	4.73489e-10	8.59346e-09
591	Pbk	6.22373	0.685418	4.85483e-10	8.80598e-09
592	Rad54l	6.21441	0.896832	5.15194e-10	9.31753e-09
593	Pole2	6.19317	0.690958	5.8965e-10	1.05897e-08
594	Kif20a	6.17829	0.806341	6.48015e-10	1.15907e-08
595	Coq6	6.17467	0.651332	6.63034e-10	1.1832e-08
596	Pkig	6.1629	0.714082	7.14226e-10	1.27308e-08
597	Hmmr	6.11919	0.660479	9.40514e-10	1.65919e-08
598	Cenpf	6.09603	0.622825	1.08733e-09	1.90839e-08
599	Kif23	6.07446	0.525298	1.24403e-09	2.16985e-08
600	Cox10	6.06793	0.683623	1.29572e-09	2.25511e-08
601	Ctps	6.04949	0.598147	1.45302e-09	2.51309e-08
602	Atad3a	6.00322	0.657314	1.93445e-09	3.32527e-08
603	Nup205	5.97109	0.614895	2.35674e-09	4.02209e-08
604	Mecr	5.95027	0.596282	2.67699e-09	4.55856e-08
605	Grwd1	5.94615	0.769165	2.74515e-09	4.67205e-08
606	Mta1	5.93551	0.710007	2.9293e-09	4.9663e-08
607	Bub1b	5.91862	0.647141	3.24664e-09	5.48025e-08
608	Gins1	5.89369	1.01462	3.77664e-09	6.32649e-08
609	Mbnl3	5.88224	0.725212	4.04756e-09	6.75467e-08
610	Arl5c	5.84842	0.777911	4.96254e-09	8.1931e-08
611	Polr3h	5.83573	0.597921	5.35556e-09	8.80433e-08
612	Ndc80	5.82048	0.671094	5.86786e-09	9.60562e-08
613	Wdr74	5.8142	0.531543	6.09239e-09	9.96262e-08
614	Tlcd1	5.75687	0.972419	8.56876e-09	1.38219e-07
615	Ckap2l	5.75669	0.5513	8.57776e-09	1.38292e-07
616	Grb7	5.75474	1.51302	8.67738e-09	1.39752e-07
617	Mxd3	5.74146	0.940793	9.38648e-09	1.50936e-07
618	Dnajc11	5.74108	0.607233	9.40732e-09	1.51192e-07
619	4930579G24Rik	5.72208	0.509538	1.05228e-08	1.68458e-07
620	Npc1	5.72204	0.7246	1.05252e-08	1.68458e-07
621	Pusl1	5.70079	1.01157	1.19253e-08	1.89687e-07
622	Mvk	5.69174	0.684177	1.25751e-08	1.99304e-07
623	Mb21d1	5.689	0.695388	1.27785e-08	2.02424e-07
624	Gpatch4	5.67812	0.877679	1.36184e-08	2.15068e-07
625	Adap1	5.64452	0.692882	1.65643e-08	2.59995e-07
626	Galns	5.61875	0.698181	1.92347e-08	3.00385e-07
627	Hist1h3b	5.61072	0.8351	2.01484e-08	3.1307e-07
628	Scpep1	5.59903	0.588092	2.15559e-08	3.34099e-07
629	Hist1h2an	5.59331	0.788362	2.22775e-08	3.44939e-07
630	Nle1	5.51608	0.779531	3.46654e-08	5.25424e-07
631	Spata24	5.50572	0.55855	3.67652e-08	5.56159e-07
632	Enkd1	5.44736	0.893176	5.11236e-08	7.64379e-07
633	Nup188	5.43484	0.604751	5.48441e-08	8.18027e-07
634	Hist1h3a	5.42971	0.901785	5.64447e-08	8.39468e-07
635	Pmm1	5.39901	0.711245	6.70095e-08	9.90869e-07
636	Msh6	5.39793	0.585967	6.74145e-08	9.95904e-07
637	Gm10053	5.39351	0.593029	6.90958e-08	1.01977e-06
638	Brca1	5.35071	0.870575	8.76108e-08	1.28261e-06
639	Chtf18	5.33785	0.86571	9.40565e-08	1.37177e-06
640	Hist1h3c	5.31574	0.871808	1.06225e-07	1.54124e-06
641	Tmem107	5.303	0.638542	1.13913e-07	1.64659e-06
642	Tsen54	5.25662	0.523396	1.46729e-07	2.09934e-06
643	Nuf2	5.2526	0.573189	1.49963e-07	2.13867e-06
644	Wdr4	5.2441	0.761249	1.57043e-07	2.23346e-06
645	Spdl1	5.23842	0.906671	1.61954e-07	2.29906e-06
646	Gpn2	5.22994	0.563546	1.69568e-07	2.40053e-06
647	Brip1	5.22098	0.675203	1.77978e-07	2.51153e-06
648	Gemin6	5.20314	0.755585	1.95948e-07	2.74256e-06
649	Aspm	5.20292	0.749984	1.96179e-07	2.74455e-06
650	Rbm47	5.1661	1.10811	2.39033e-07	3.32002e-06
651	Esco2	5.16185	0.656548	2.44519e-07	3.39317e-06
652	Furin	5.15484	0.598287	2.53844e-07	3.50838e-06
653	Aunip	5.14707	0.853294	2.64593e-07	3.65205e-06
654	Thg1l	5.12432	0.617965	2.98618e-07	4.08879e-06
655	Kif4	5.12368	0.698585	2.99628e-07	4.09899e-06
656	Hist1h2af	5.1175	0.825401	3.09614e-07	4.22437e-06
657	Nop2	5.07987	0.543421	3.77699e-07	5.11044e-06
658	Hist1h3h	5.05935	1.09213	4.20694e-07	5.66488e-06
659	Spag5	5.05363	0.926423	4.33488e-07	5.83207e-06
660	Rbm14	5.05311	0.57357	4.34666e-07	5.84537e-06
661	Pdss1	5.04903	0.659686	4.44055e-07	5.96126e-06
662	Orc1	5.04876	0.803588	4.44694e-07	5.96724e-06
663	Myc	5.02257	0.500986	5.09854e-07	6.79733e-06
664	Popdc2	5.0196	1.51967	5.17798e-07	6.90025e-06
665	Melk	5.00114	0.660851	5.69914e-07	7.57188e-06
666	Tsen15	4.98911	0.546256	6.0658e-07	8.01423e-06
667	Rhoq	4.97934	0.55687	6.38024e-07	8.40587e-06
668	Zwilch	4.93531	0.918382	8.0023e-07	1.03949e-05
669	Alg8	4.912	0.564704	9.01538e-07	1.16181e-05
670	Filip1l	4.89554	0.567981	9.8034e-07	1.25811e-05
671	Sapcd2	4.88915	0.744157	1.0127e-06	1.29748e-05
672	Ndc1	4.88443	0.765188	1.03727e-06	1.32566e-05
673	Kif2c	4.8701	0.723926	1.11543e-06	1.42261e-05
674	Pitrm1	4.86957	0.519241	1.1184e-06	1.4258e-05
675	1810006J02Rik	4.85637	1.21132	1.1956e-06	1.51984e-05
676	Ckap2	4.84697	0.705886	1.25361e-06	1.58705e-05
677	Tedc1	4.84344	0.947917	1.27609e-06	1.61485e-05
678	Dsn1	4.8252	0.718891	1.39861e-06	1.76267e-05
679	Tsr1	4.79842	0.529958	1.59921e-06	1.99433e-05
680	Lmnb2	4.76563	0.54659	1.88265e-06	2.32435e-05
681	Setd6	4.73395	0.518903	2.20193e-06	2.70018e-05
682	Nup155	4.69842	0.634781	2.62181e-06	3.17724e-05
683	Hist1h4h	4.68669	0.770885	2.77659e-06	3.35297e-05
684	Gcat	4.68122	1.1783	2.85176e-06	3.43971e-05
685	Hist1h1a	4.66725	1.03774	3.0525e-06	3.66467e-05
686	Foxm1	4.62929	0.772383	3.66917e-06	4.35926e-05
687	Traip	4.62618	1.066	3.7247e-06	4.41843e-05
688	Hist1h4c	4.62418	0.646182	3.76086e-06	4.4562e-05
689	Fntb	4.59769	0.645445	4.2721e-06	5.01521e-05
690	Bmyc	4.57951	0.515033	4.66068e-06	5.43893e-05
691	Hist1h2bg	4.57072	0.766718	4.86043e-06	5.65707e-05
692	Lrr1	4.54799	0.931464	5.416e-06	6.28476e-05
693	Elp6	4.51315	0.535708	6.38711e-06	7.32361e-05
694	Kntc1	4.50269	0.791132	6.70985e-06	7.65539e-05
695	Polr1e	4.49985	0.534202	6.80013e-06	7.74543e-05
696	Larp1b	4.49461	0.620529	6.96984e-06	7.9183e-05
697	Ccne2	4.49341	0.81589	7.00901e-06	7.95986e-05
698	Cbarp	4.46946	0.502277	7.84173e-06	8.84377e-05
699	Bub1	4.44177	0.606152	8.92228e-06	0.00010004
700	Ankrd52	4.4313	0.510315	9.36669e-06	0.000104643
701	Scarb1	4.41805	1.19176	9.95971e-06	0.000110747
702	Suv39h2	4.41216	0.673525	1.02343e-05	0.000113596
703	Blm	4.40357	0.601098	1.06484e-05	0.000117938
704	Exo1	4.39907	1.0767	1.08714e-05	0.000120322
705	Icam2	4.39167	0.752086	1.12481e-05	0.000124357
706	Pecam1	4.36588	0.608019	1.26613e-05	0.000139135
707	Oasl1	4.36124	1.1397	1.2933e-05	0.000141918
708	Nek2	4.34829	0.625378	1.37206e-05	0.000150241
709	Egln3	4.33809	0.937178	1.43727e-05	0.000156992
710	Fadd	4.32617	0.611474	1.51724e-05	0.000164955
711	Rcc1l	4.30983	0.823876	1.63378e-05	0.000177079
712	Mcm10	4.26981	0.90565	1.95641e-05	0.000209547
713	Hist2h3b	4.25264	0.624006	2.11265e-05	0.00022528
714	Ctc1	4.22728	0.580118	2.36536e-05	0.000249798
715	Smyd5	4.20215	0.635691	2.6439e-05	0.000277506
716	Dis3	4.18733	0.520785	2.82255e-05	0.000294855
717	Idh2	4.17344	0.819794	3.00034e-05	0.000311736
718	Hist1h2bb	4.16505	0.831472	3.11287e-05	0.000322457
719	Tmem259	4.16228	0.547621	3.15081e-05	0.000326277
720	Neil3	4.15889	0.504606	3.19797e-05	0.000330718
721	Fgr	4.15436	1.23506	3.26194e-05	0.000336319
722	Mylpf	4.14399	0.568238	3.41316e-05	0.000350857
723	Rpap1	4.13833	0.535133	3.49844e-05	0.000359385
724	Cenpn	4.13211	0.70315	3.5945e-05	0.000368884
725	Hist1h3f	4.11414	0.918431	3.88617e-05	0.000396839
726	Nefh	4.08912	0.67448	4.33014e-05	0.000439994
727	Gtf3c5	4.07278	0.525579	4.64556e-05	0.00046988
728	Trp53rkb	4.06808	0.503841	4.74018e-05	0.000478823
729	Kcnq1ot1	4.05995	0.628257	4.90841e-05	0.000494039
730	Acaca	4.03294	0.720585	5.50828e-05	0.000549938
731	Pimreg	4.01987	0.574244	5.82312e-05	0.000578194
732	Tnnt1	4.01734	1.88893	5.886e-05	0.000583687
733	Myo5a	4.00893	0.505378	6.0994e-05	0.00060388
734	Hist1h2bn	4.00727	1.02589	6.14237e-05	0.000607745
735	Cd93	3.99724	1.67094	6.40864e-05	0.000632671
736	Fuom	3.98989	0.501093	6.6105e-05	0.000651142
737	Hist1h2bm	3.96912	0.822718	7.21386e-05	0.000706967
738	Ramp1	3.94998	0.509644	7.81587e-05	0.000762097
739	Aurka	3.94265	0.573798	8.05857e-05	0.000783536
740	Pprc1	3.9301	0.562661	8.49116e-05	0.000821202
741	Epas1	3.92602	0.501273	8.63647e-05	0.00083421
742	Cd320	3.92407	0.553426	8.70648e-05	0.000840447
743	C330027C09Rik	3.91601	0.579748	9.00281e-05	0.000866885
744	9430038I01Rik	3.89999	0.606888	9.61987e-05	0.000923423
745	Zgrf1	3.84845	0.75	0.000118866	0.00112562
746	Tpst1	3.82912	1.06831	0.000128605	0.0012119
747	Stk35	3.82156	0.64182	0.00013261	0.00124584
748	Dna2	3.80574	0.876538	0.000141382	0.00132302
749	Cdc7	3.80247	0.531086	0.000143263	0.00133859
750	Luzp1	3.79271	0.814607	0.000149014	0.00138771
751	Fkrp	3.78578	0.511443	0.000153229	0.00142267
752	Gm6563	3.77103	1.23828	0.000162576	0.00150133
753	Ttc27	3.75768	0.635799	0.000171499	0.00157855
754	Inf2	3.7454	0.607221	0.00018011	0.00165141
755	Nt5e	3.74109	0.832685	0.00018322	0.00167589
756	Mis18bp1	3.70728	0.572314	0.000209497	0.00189498
757	BC030867	3.69361	0.832315	0.00022109	0.0019911
758	Rtel1	3.68627	0.636954	0.000227565	0.00204762
759	Ift22	3.67094	0.710432	0.000241656	0.00216746
760	Tmem158	3.66893	0.940004	0.00024357	0.00218248
761	Slc19a1	3.66006	0.566032	0.000252154	0.00225182
762	Hist1h4n	3.62938	0.549875	0.000284102	0.00251965
763	Foxk2	3.62363	0.779269	0.000290493	0.00257263
764	Eme1	3.61473	0.763629	0.000300666	0.00265435
765	Prr5	3.60761	0.788512	0.000309028	0.0027235
766	Chek1	3.58943	0.664862	0.000331398	0.00290162
767	Fancd2	3.57813	0.866963	0.000346066	0.00302062
768	Cenpv	3.56947	0.613611	0.0003577	0.00311425
769	Parpbp	3.52747	0.557414	0.000419556	0.00360203
770	Rrp12	3.51961	0.743576	0.000432188	0.00370225
771	Espl1	3.4768	0.917015	0.000507442	0.00429214
772	Chchd6	3.46354	0.651397	0.00053311	0.004488
773	Esm1	3.45564	1.9094	0.000548986	0.00461698
774	Ticrr	3.44304	0.603625	0.000575204	0.00482696
775	3110082I17Rik	3.43931	0.98054	0.00058319	0.00488602
776	Paqr3	3.41955	0.50333	0.000627258	0.00523252
777	Ogfod3	3.40135	0.541248	0.000670543	0.00556355
778	Hsf4	3.39847	1.37004	0.000677632	0.00561331
779	Hist1h3g	3.39263	0.89137	0.000692245	0.00572516
780	Gstz1	3.39244	0.652277	0.000692738	0.00572769
781	Hist1h2ah	3.3882	1.50752	0.00070354	0.00580458
782	Pfas	3.38191	0.837199	0.000719847	0.00592646
783	Cchcr1	3.38164	0.596702	0.000720539	0.005929
784	Gnb1l	3.38042	0.591131	0.000723756	0.00595229
785	Zcwpw1	3.37387	0.887777	0.000741189	0.0060811
786	Cradd	3.36991	0.527871	0.000751923	0.00616589
787	N4bp2	3.34854	0.856113	0.000812375	0.00661262
788	Sco1	3.33368	0.502845	0.000857061	0.00695054
789	Eef1akmt4	3.31891	0.627497	0.00090368	0.00730313
790	Cenpu	3.31738	0.568989	0.000908654	0.00734004
791	Mcm8	3.31354	0.725934	0.00092123	0.00743385
792	Sgo1	3.29724	0.825447	0.000976409	0.00783613
793	Tnp2	3.29268	0.832715	0.000992388	0.00794991
794	E2f7	3.28469	0.816467	0.00102096	0.0081471
795	Gm17092	3.28199	1.09057	0.00103077	0.00821898
796	Tonsl	3.24702	0.632219	0.0011662	0.00920154
797	Fanca	3.24134	0.751471	0.00118968	0.00936766
798	Tspan4	3.23987	0.782418	0.00119584	0.00940891
799	Igsf23	3.22167	2.33536	0.00127447	0.00998691

## Sheet: Cluster3vsOthers
	names	scores	logfoldchanges	pvals	pvals_adj
0	Ccl5	68.6437	3.61459	0	0
1	Cd3g	60.2496	0.933195	0	0
2	Tigit	56.1541	1.53225	0	0
3	Rps15a	55.0088	0.599538	0	0
4	Cd7	53.8484	3.58302	0	0
5	Rpl38	53.4741	0.693805	0	0
6	Rps27	53.4207	0.932991	0	0
7	Fau	52.9321	0.56905	0	0
8	Rpl27	52.7571	0.528645	0	0
9	Rps21	52.6619	0.717446	0	0
10	Rpl36	52.5833	0.624922	0	0
11	Nkg7	50.653	0.764891	0	0
12	Cd3e	49.6878	0.662041	0	0
13	Pfdn5	48.1561	0.853943	0	0
14	Rpl37a	45.1959	0.545685	0	0
15	Adgrg1	44.9784	3.39687	0	0
16	Rps29	44.0927	0.60657	0	0
17	Lag3	44.0565	1.1338	0	0
18	Hcst	43.2831	1.05003	0	0
19	Cd2	43.0227	0.857287	0	0
20	Laptm5	42.8891	0.65982	0	0
21	Gimap7	42.0634	1.31351	0	0
22	Cxcr6	41.928	1.11156	0	0
23	Prkch	41.5609	1.03351	0	0
24	Cd6	40.1868	1.23804	0	0
25	Gzmk	39.4808	1.60719	0	0
26	H2-K1	39.127	0.544748	0	0
27	Tox	38.6839	1.4475	0	0
28	Gimap6	38.248	1.25019	0	0
29	AW112010	37.9862	0.555766	0	0
30	H2-T22	37.9077	0.8315	0	0
31	Ypel3	37.1677	1.24587	2.26899e-302	1.03072e-299
32	Nrn1	36.5905	3.27439	4.04637e-293	1.81148e-290
33	Stk17b	35.9986	0.815544	8.81134e-284	3.72853e-281
34	Rsrp1	35.4562	0.837266	2.32925e-275	9.22443e-273
35	Il10ra	35.1024	1.32442	6.18584e-270	2.41874e-267
36	Gimap3	34.8273	0.982884	9.38457e-266	3.62362e-263
37	Ptpn18	33.5602	0.57431	6.38297e-247	2.12011e-244
38	Arl6ip1	33.4132	0.647359	8.80879e-245	2.86425e-242
39	Il2rb	33.3154	0.590998	2.30749e-243	7.42482e-241
40	Npc2	32.6949	0.777487	1.8451e-234	5.53352e-232
41	Ucp2	32.2379	0.531895	5.19032e-228	1.47091e-225
42	Ftl1	32.216	0.609957	1.05223e-227	2.95487e-225
43	Cd8a	31.0086	0.534006	4.12251e-211	1.05243e-208
44	H2-T23	30.8947	0.676497	1.40797e-209	3.53596e-207
45	Pdcd1	30.4757	0.613554	5.46287e-204	1.30812e-201
46	Tff1	30.4223	3.52596	2.78384e-203	6.51462e-201
47	Rgs1	29.5058	1.11778	2.42645e-191	5.20508e-189
48	Igkc	29.3624	3.39938	1.65797e-189	3.53205e-187
49	Ifi27l2a	28.7015	1.30074	3.65133e-181	7.46951e-179
50	Smpdl3a	28.5538	1.18027	2.51828e-179	5.01868e-177
51	Rnf166	28.2865	0.899437	5.06541e-176	9.84092e-174
52	Trbc2	28.2325	0.806143	2.33434e-175	4.50674e-173
53	Chchd10	28.0396	1.52644	5.3475e-173	9.89128e-171
54	Txnip	27.915	1.08977	1.75217e-171	3.20264e-169
55	Nr4a2	27.8649	0.822389	7.11246e-171	1.28482e-168
56	Sh2d2a	27.7088	0.549757	5.47323e-169	9.55187e-167
57	Chn2	27.3162	1.63887	2.71984e-164	4.56608e-162
58	Gsta4	27.208	4.01769	5.22007e-163	8.66925e-161
59	Ccni	27.1754	0.647189	1.26866e-162	2.07349e-160
60	Ikzf3	26.6857	0.922013	6.89904e-157	1.0873e-154
61	Sh2d1a	26.6334	0.828227	2.78581e-156	4.34614e-154
62	Slc16a11	26.1739	2.18402	5.27106e-151	7.94259e-149
63	Cebpb	25.8965	0.929258	7.29173e-148	1.06246e-145
64	Ctsc	25.6351	1.00797	6.1941e-145	8.73679e-143
65	Saraf	25.5861	0.612666	2.1772e-144	3.02945e-142
66	Gm42418	25.1854	0.709347	5.78988e-140	7.81001e-138
67	Ppp1r18	25.1827	0.510958	6.1984e-140	8.32472e-138
68	Vps37b	25.1257	0.61519	2.60302e-139	3.48083e-137
69	Gpx4	24.9865	0.54221	8.57134e-138	1.13635e-135
70	Ubc	24.9535	0.576132	1.95481e-137	2.56953e-135
71	Pacsin1	24.9208	1.75397	4.42935e-137	5.77311e-135
72	Vmp1	24.7033	0.903555	9.86223e-135	1.25886e-132
73	2010111I01Rik	24.5783	0.670013	2.15692e-133	2.70843e-131
74	Malat1	24.4855	0.663918	2.108e-132	2.59427e-130
75	Gm30211	24.3365	4.34676	8.0614e-131	9.76536e-129
76	Ccl4	23.5778	1.2625	6.51456e-123	7.34433e-121
77	Prf1	23.5022	1.05739	3.86922e-122	4.31481e-120
78	Cd200r1	22.8195	1.76619	2.93317e-115	3.04046e-113
79	Trbc1	22.7092	1.33562	3.63134e-114	3.70205e-112
80	Glp1r	22.3569	4.87279	1.03526e-110	9.99352e-109
81	Cd200r4	22.1487	1.9866	1.07294e-108	1.01979e-106
82	Samsn1	22.1355	0.692171	1.4382e-108	1.3586e-106
83	Vamp8	22.0996	0.510526	3.19032e-108	2.99541e-106
84	Filip1	22.0518	1.89856	9.1876e-108	8.52267e-106
85	Irf2	21.8708	0.935832	4.92761e-106	4.4507e-104
86	Rgs3	21.5993	1.24693	1.8232e-103	1.57755e-101
87	Gimap1	21.5842	0.649004	2.52851e-103	2.18173e-101
88	Cd86	21.5797	1.23805	2.78423e-103	2.39568e-101
89	Btg1	21.4636	0.564494	3.40664e-102	2.91499e-100
90	Gm8369	21.2938	0.642065	1.29631e-100	1.10311e-98
91	Cd101	21.2871	1.74416	1.49531e-100	1.26896e-98
92	Ccl3	21.0838	1.46314	1.12067e-98	9.38141e-97
93	Cd38	20.9871	1.35754	8.61215e-98	7.11309e-96
94	Mxd4	20.4863	0.943116	2.85553e-93	2.2331e-91
95	Peli1	20.1516	0.548786	2.60694e-90	1.93578e-88
96	Fgl2	20.1257	0.893312	4.39966e-90	3.25912e-88
97	Laptm4a	19.9928	0.663524	6.36705e-89	4.63864e-87
98	Tbc1d10c	19.8355	0.587478	1.47062e-87	1.04913e-85
99	Apol7e	19.7568	1.28116	7.0082e-87	4.94254e-85
100	Psenen	19.5724	0.557125	2.65922e-85	1.84178e-83
101	Sat1	19.0996	0.680335	2.54309e-81	1.67855e-79
102	Ikzf2	18.9366	0.928047	5.6987e-80	3.69817e-78
103	Gimap5	18.86	0.655102	2.43164e-79	1.56486e-77
104	Cd164	18.6446	0.543528	1.39586e-77	8.76384e-76
105	Oas1a	18.413	1.4223	1.03348e-75	6.28428e-74
106	Grina	18.3644	0.575983	2.53358e-75	1.52558e-73
107	Pkp3	18.2745	0.639554	1.32151e-74	7.79035e-73
108	Sirt2	17.8799	0.666823	1.69188e-71	9.45068e-70
109	Cd27	17.8795	0.511013	1.7024e-71	9.49227e-70
110	Pttg1	17.5847	0.509719	3.2273e-69	1.73075e-67
111	Ms4a4a	17.506	1.53398	1.28861e-68	6.85114e-67
112	Rps27rt	17.4817	1.10483	1.97437e-68	1.04254e-66
113	Fasl	17.4756	0.533563	2.19965e-68	1.15951e-66
114	Ncf1	17.1304	1.28805	8.79723e-66	4.52911e-64
115	Cib2	16.9373	3.62817	2.3883e-64	1.20547e-62
116	Abi3	16.8695	1.61087	7.54463e-64	3.7772e-62
117	Eomes	16.8172	2.02999	1.82697e-63	9.05859e-62
118	Epdr1	16.7098	2.11418	1.11167e-62	5.40777e-61
119	Cd5	16.5211	0.551522	2.58426e-61	1.23764e-59
120	Osgin1	16.4622	1.70317	6.85436e-61	3.23254e-59
121	Entpd1	16.336	0.662599	5.47647e-60	2.52114e-58
122	Itm2c	16.2955	0.613779	1.0627e-59	4.87769e-58
123	Ctsa	16.2901	0.519536	1.16039e-59	5.31818e-58
124	Klf6	16.1578	0.629074	1.00001e-58	4.47684e-57
125	Pde4d	15.9928	0.603134	1.43393e-57	6.28287e-56
126	Tnfrsf1a	15.7765	1.44555	4.51289e-56	1.92812e-54
127	Wbp2	15.5354	0.694743	1.99721e-54	8.19308e-53
128	Foxn3	15.4664	0.948272	5.84673e-54	2.37952e-52
129	Rgs2	15.382	0.604458	2.16306e-53	8.71146e-52
130	St6galnac3	15.3767	1.40694	2.34635e-53	9.43735e-52
131	Ube2l6	15.3482	1.17259	3.64347e-53	1.45786e-51
132	Ctss	15.2685	0.546479	1.2404e-52	4.86244e-51
133	Lax1	15.2063	0.918576	3.20988e-52	1.25035e-50
134	Gm12216	15.139	1.47898	8.9519e-52	3.46521e-50
135	Itga4	14.7575	1.00643	2.75436e-49	1.01168e-47
136	Cd55	14.6993	1.77233	6.51323e-49	2.37818e-47
137	Cd244	14.6956	1.15924	6.88195e-49	2.50984e-47
138	Ltf	14.6118	2.96459	2.3633e-48	8.49853e-47
139	Gpr65	14.5941	0.89767	3.06212e-48	1.09605e-46
140	Baiap3	14.2743	1.72816	3.16658e-46	1.06902e-44
141	Ubash3b	14.1	0.594191	3.79844e-45	1.24558e-43
142	1810011H11Rik	13.9015	3.23952	6.20348e-44	1.96539e-42
143	Gbp10	13.7348	1.34755	6.28524e-43	1.95323e-41
144	Fut8	13.708	1.26007	9.08801e-43	2.80168e-41
145	Lilr4b	13.3305	1.22971	1.53819e-40	4.49949e-39
146	Slc22a15	13.328	1.36889	1.59075e-40	4.64446e-39
147	Tmem140	13.2598	1.78942	3.95846e-40	1.14491e-38
148	Snx20	13.1315	0.894773	2.17181e-39	6.18885e-38
149	Trpm1	12.9542	3.54618	2.22586e-38	6.22232e-37
150	Irf2bpl	12.8885	0.82043	5.2228e-38	1.4379e-36
151	Cetn2	12.7937	0.52124	1.77827e-37	4.84397e-36
152	Tox2	12.6095	3.76728	1.87172e-36	4.99718e-35
153	Sh3yl1	12.3731	3.61097	3.65237e-35	9.40964e-34
154	Gm47389	12.2029	3.35056	2.99908e-34	7.5196e-33
155	Ccrl2	12.1698	0.504567	4.50148e-34	1.12228e-32
156	Abhd8	12.1234	0.760699	7.94396e-34	1.96626e-32
157	Wdr95	12.0294	0.853477	2.48991e-33	6.06571e-32
158	1600014C10Rik	11.9711	0.83804	5.03719e-33	1.21372e-31
159	Fam46c	11.8911	1.38798	1.31627e-32	3.14703e-31
160	Vsir	11.6922	0.683874	1.39679e-31	3.24169e-30
161	Tmcc3	11.4617	1.26352	2.05549e-30	4.60102e-29
162	Pold4	11.4584	0.512995	2.13345e-30	4.76516e-29
163	Crbn	11.3667	0.899814	6.12468e-30	1.34944e-28
164	Penk	11.2147	1.65292	3.45428e-29	7.41895e-28
165	Bcl2	11.1802	0.871719	5.09617e-29	1.08193e-27
166	Rtn1	11.1338	5.19972	8.58844e-29	1.8072e-27
167	Mtfr1l	11.0568	0.79151	2.03302e-28	4.19786e-27
168	Rnf181	10.9923	0.630235	4.16167e-28	8.47423e-27
169	Rab19	10.948	0.595597	6.79637e-28	1.37395e-26
170	Neat1	10.8839	0.863848	1.37575e-27	2.74882e-26
171	Fndc3b	10.8762	2.13358	1.49741e-27	2.98999e-26
172	Ephx1	10.8718	2.01401	1.57005e-27	3.13098e-26
173	Glcci1	10.847	1.19052	2.06165e-27	4.09546e-26
174	Art2b	10.8042	3.44001	3.28707e-27	6.49216e-26
175	Itm2a	10.7965	1.21522	3.57569e-27	7.05319e-26
176	Nosip	10.7679	0.632004	4.88029e-27	9.58982e-26
177	Rgs10	10.7284	0.741455	7.48857e-27	1.46314e-25
178	Gm30054	10.7187	1.2136	8.31923e-27	1.62236e-25
179	Agpat3	10.6939	0.662536	1.08689e-26	2.11158e-25
180	C1qtnf6	10.5439	1.01855	5.42017e-26	1.03033e-24
181	Wbp1	10.5253	0.792615	6.60297e-26	1.25209e-24
182	Tspan3	10.4698	1.13945	1.18911e-25	2.23837e-24
183	Ccng2	10.4099	0.755513	2.23506e-25	4.14163e-24
184	Nmb	10.4024	0.81761	2.4188e-25	4.47405e-24
185	Il10rb	10.3152	0.62295	6.01765e-25	1.09473e-23
186	Dnaja4	10.2463	1.44539	1.22945e-24	2.21058e-23
187	Fam174a	10.2304	0.616512	1.44957e-24	2.59728e-23
188	Rab3ip	10.2267	1.06123	1.50531e-24	2.69403e-23
189	Izumo4	10.2252	1.18475	1.52918e-24	2.73517e-23
190	AC149090.1	10.1851	1.09409	2.31062e-24	4.09261e-23
191	Rnf167	10.1751	0.687208	2.56117e-24	4.52083e-23
192	Tmod1	10.1508	2.91068	3.28794e-24	5.77727e-23
193	Cerk	10.0147	1.32573	1.31383e-23	2.25719e-22
194	Ppm1b	9.97815	0.641218	1.8997e-23	3.25287e-22
195	Gsdmd	9.96462	0.688429	2.17705e-23	3.71748e-22
196	Rnasek	9.947	0.82424	2.59891e-23	4.411e-22
197	Hbp1	9.90036	0.974226	4.14786e-23	6.97102e-22
198	Irak2	9.89987	0.738331	4.16813e-23	7.00128e-22
199	Rtl8c	9.6968	2.34107	3.11108e-22	5.01834e-21
200	Gbe1	9.68686	1.41859	3.42924e-22	5.51715e-21
201	Trgv2	9.65377	0.768827	4.73815e-22	7.58349e-21
202	Tmprss6	9.55299	1.53472	1.26005e-21	1.98789e-20
203	Nudt10	9.55014	3.68522	1.2952e-21	2.0423e-20
204	Wscd2	9.54895	2.78549	1.31011e-21	2.06477e-20
205	Zfp945	9.53936	1.13293	1.43717e-21	2.25924e-20
206	Irf7	9.37792	0.657957	6.72895e-21	1.03002e-19
207	Cd200r2	9.28274	4.17611	1.65171e-20	2.48642e-19
208	Rtp4	9.21292	0.649051	3.1737e-20	4.72233e-19
209	4833407H14Rik	9.19347	1.83169	3.80366e-20	5.63256e-19
210	Selenop	9.15547	1.94021	5.41238e-20	7.94999e-19
211	Gm45716	8.9897	0.742325	2.47908e-19	3.53876e-18
212	Fbxo6	8.89553	0.758334	5.81429e-19	8.17123e-18
213	Ddit3	8.8553	1.05185	8.34583e-19	1.16442e-17
214	Gbp9	8.83881	0.701955	9.67395e-19	1.34365e-17
215	Inpp5b	8.81059	0.71113	1.24494e-18	1.72064e-17
216	Lysmd2	8.74153	0.854376	2.29977e-18	3.12675e-17
217	Gngt2	8.70197	1.09874	3.26183e-18	4.40953e-17
218	Calcoco1	8.69678	1.48714	3.41444e-18	4.61181e-17
219	2310031A07Rik	8.6756	0.958515	4.11371e-18	5.5321e-17
220	Ankrd12	8.65808	0.559614	4.79785e-18	6.43134e-17
221	Plekhf1	8.57463	2.17344	9.94081e-18	1.31227e-16
222	Ildr1	8.522	1.10549	1.56824e-17	2.04486e-16
223	Ripor2	8.44707	1.05648	2.98693e-17	3.84123e-16
224	Klra6	8.41694	5.62243	3.86449e-17	4.94099e-16
225	Nudt11	8.30185	4.15655	1.02506e-16	1.28299e-15
226	Prr5l	8.2947	2.78507	1.08858e-16	1.35919e-15
227	AC147041.1	8.2074	1.79507	2.26029e-16	2.78169e-15
228	Serpine2	8.19231	0.65934	2.56256e-16	3.14366e-15
229	Ctnnd2	8.16408	2.49366	3.23889e-16	3.94516e-15
230	Cdkn2c	8.16012	0.850032	3.34705e-16	4.07209e-15
231	Clip3	8.09914	4.89503	5.5348e-16	6.65511e-15
232	Vamp5	7.98868	0.994325	1.36389e-15	1.60988e-14
233	5830432E09Rik	7.91912	1.24368	2.39192e-15	2.79343e-14
234	Trps1	7.86311	0.915468	3.74704e-15	4.33181e-14
235	Lgalsl	7.84271	1.3255	4.4094e-15	5.07287e-14
236	Pcmtd1	7.83102	0.619042	4.83911e-15	5.55688e-14
237	Abcg1	7.81046	1.42876	5.69818e-15	6.51915e-14
238	N4bp2l1	7.7429	0.952011	9.71744e-15	1.10034e-13
239	Cd69	7.72106	0.582756	1.15369e-14	1.30017e-13
240	Tmem135	7.67253	0.855905	1.68642e-14	1.88608e-13
241	Snapin	7.6293	0.766243	2.3604e-14	2.61429e-13
242	Lilrb4a	7.61982	1.20914	2.54031e-14	2.80751e-13
243	Ier5l	7.60963	0.501651	2.74884e-14	3.02931e-13
244	Pink1	7.38178	0.665936	1.56193e-13	1.65857e-12
245	Zbtb38	7.32571	0.899015	2.37645e-13	2.49011e-12
246	Pbxip1	7.31605	0.54857	2.55383e-13	2.67236e-12
247	Cdkn1b	7.27319	0.585946	3.51103e-13	3.63945e-12
248	Sp140	7.26414	0.518918	3.75413e-13	3.88363e-12
249	Prrt1	7.25266	1.06522	4.08675e-13	4.21783e-12
250	Prmt2	7.21176	1.26299	5.5234e-13	5.65522e-12
251	Zadh2	7.1937	0.791506	6.30582e-13	6.42225e-12
252	Frat2	7.18104	1.07027	6.91846e-13	7.03692e-12
253	Gxylt1	7.15931	0.768961	8.10813e-13	8.22259e-12
254	Acp5	7.10383	0.674093	1.21346e-12	1.21718e-11
255	Rcn1	7.04728	0.552911	1.82454e-12	1.81514e-11
256	Ifit1bl1	7.02794	0.930229	2.09606e-12	2.07457e-11
257	Enpp5	7.0041	3.53853	2.48584e-12	2.44858e-11
258	Epb41l4aos	6.97315	0.799347	3.09924e-12	3.03345e-11
259	Pvrig	6.94243	0.917345	3.85404e-12	3.75082e-11
260	Mphosph6	6.90587	0.602688	4.98967e-12	4.81058e-11
261	Zfp652	6.89422	1.31014	5.41593e-12	5.2134e-11
262	Kcna3	6.8027	1.04714	1.02676e-11	9.72302e-11
263	Tcp11l2	6.72552	0.909387	1.74972e-11	1.63191e-10
264	Pmaip1	6.69967	0.691856	2.08892e-11	1.93891e-10
265	Tgtp1	6.67168	1.14423	2.52884e-11	2.336e-10
266	Cdkn2a	6.63301	1.05575	3.28918e-11	3.02389e-10
267	Map2	6.62472	2.79371	3.47897e-11	3.18983e-10
268	Vav3	6.56771	1.21397	5.10956e-11	4.63809e-10
269	Sh2d3c	6.53413	0.905711	6.39818e-11	5.77725e-10
270	Slfn1	6.51169	0.504671	7.43113e-11	6.68261e-10
271	Tg	6.47597	1.27337	9.42078e-11	8.41794e-10
272	Aplp1	6.45825	1.71004	1.0592e-10	9.44262e-10
273	Tsga10	6.45534	1.69263	1.07979e-10	9.61783e-10
274	Gbp6	6.39296	0.527727	1.62707e-10	1.43437e-09
275	Mrc2	6.38956	3.12407	1.66363e-10	1.4645e-09
276	Slc48a1	6.36835	0.588165	1.9107e-10	1.67627e-09
277	Actn2	6.35282	1.80708	2.11399e-10	1.84989e-09
278	Phf1	6.33549	1.02454	2.36592e-10	2.06217e-09
279	Syt11	6.33331	0.721678	2.39964e-10	2.09097e-09
280	Ptger4	6.3119	1.16709	2.75638e-10	2.38902e-09
281	Fbxo32	6.30697	1.23129	2.84552e-10	2.46352e-09
282	Ubxn6	6.2846	0.545996	3.28689e-10	2.8353e-09
283	AW011738	6.24265	1.358	4.30223e-10	3.68643e-09
284	Gm30177	6.19655	4.53368	5.77142e-10	4.90856e-09
285	H2-Aa	6.15521	2.44791	7.49804e-10	6.32653e-09
286	Abhd4	6.14616	1.49943	7.93826e-10	6.69066e-09
287	Cd200	6.1303	1.21453	8.77134e-10	7.3707e-09
288	Pigp	6.11046	0.513626	9.93471e-10	8.31662e-09
289	Klhl24	6.08791	0.893174	1.14394e-09	9.53229e-09
290	Trim14	6.06096	0.74154	1.35309e-09	1.11966e-08
291	Slamf1	6.05932	0.636845	1.36698e-09	1.13025e-08
292	Tnfsf13b	6.04728	1.1541	1.47314e-09	1.21542e-08
293	Iigp1	6.03122	1.28477	1.62727e-09	1.33794e-08
294	Zcchc18	5.94554	1.44008	2.75547e-09	2.23461e-08
295	Galnt2	5.91566	0.722272	3.30553e-09	2.66739e-08
296	Pdgfb	5.84778	1.55642	4.98162e-09	3.97218e-08
297	Itgb8	5.79356	3.62601	6.89091e-09	5.43704e-08
298	Klf9	5.78464	1.84916	7.26687e-09	5.72345e-08
299	Mturn	5.67691	1.54404	1.37153e-08	1.06261e-07
300	Twsg1	5.6754	1.00338	1.38363e-08	1.07145e-07
301	Tank	5.61441	0.56364	1.97235e-08	1.50956e-07
302	Mylip	5.59914	1.39385	2.15418e-08	1.64546e-07
303	Gm17745	5.5839	0.787905	2.35181e-08	1.79067e-07
304	AI467606	5.51108	0.501066	3.56643e-08	2.68897e-07
305	Pygl	5.45657	2.39489	4.85424e-08	3.61755e-07
306	Ccdc112	5.45215	1.90139	4.97644e-08	3.70415e-07
307	Lamp2	5.40505	0.510532	6.47909e-08	4.78916e-07
308	Krtcap3	5.40166	1.41456	6.60273e-08	4.87822e-07
309	Nrip1	5.35671	0.514823	8.47492e-08	6.22125e-07
310	Ppp1r3g	5.34171	3.0177	9.20723e-08	6.74424e-07
311	Ypel5	5.32615	0.566405	1.00316e-07	7.32743e-07
312	Cipc	5.28837	1.1257	1.23413e-07	8.94051e-07
313	Gfi1	5.26704	1.27603	1.38643e-07	1.00086e-06
314	Kif13b	5.26478	0.669043	1.40357e-07	1.01253e-06
315	Phactr3	5.23231	7.08325	1.67409e-07	1.20039e-06
316	Pde7a	5.20827	0.540048	1.90613e-07	1.36108e-06
317	Cd84	5.2059	0.556074	1.93057e-07	1.37758e-06
318	C1qb	5.18663	2.39834	2.14134e-07	1.5227e-06
319	Egr1	5.1183	0.544323	3.08305e-07	2.16297e-06
320	Tpp1	5.09865	0.57933	3.42085e-07	2.39398e-06
321	C1qc	5.06933	2.51543	3.99226e-07	2.78063e-06
322	Tceal3	5.05174	3.10205	4.37801e-07	3.03834e-06
323	Vopp1	4.96168	0.73243	6.98861e-07	4.78772e-06
324	Ppcdc	4.93708	0.804597	7.93002e-07	5.41703e-06
325	Ikbkb	4.93225	0.548306	8.12863e-07	5.54657e-06
326	Tm2d3	4.8783	0.510492	1.07003e-06	7.22793e-06
327	Dcaf11	4.83106	0.605715	1.35808e-06	9.10989e-06
328	Nrp1	4.82351	0.762084	1.41055e-06	9.43931e-06
329	H2-Eb1	4.79936	2.27279	1.59176e-06	1.06015e-05
330	Tmem9	4.74803	0.971716	2.05408e-06	1.3581e-05
331	Tex264	4.74646	0.56098	2.07003e-06	1.36719e-05
332	Gm35363	4.72171	4.65736	2.33865e-06	1.53868e-05
333	Itpr2	4.7024	0.622396	2.57117e-06	1.68377e-05
334	Mkrn2	4.65622	0.521003	3.22068e-06	2.08786e-05
335	Ogfrl1	4.64071	1.39872	3.47208e-06	2.24331e-05
336	Pdk2	4.6404	2.7323	3.47733e-06	2.24623e-05
337	Tgtp2	4.63574	0.51742	3.55661e-06	2.29552e-05
338	2900026A02Rik	4.62334	0.767565	3.77615e-06	2.43163e-05
339	Ryr1	4.60054	2.7746	4.21387e-06	2.70055e-05
340	Zfyve28	4.58786	2.00099	4.47807e-06	2.86274e-05
341	Tmem159	4.57843	1.02257	4.68483e-06	2.98997e-05
342	C1qa	4.5655	2.60488	4.98297e-06	3.17434e-05
343	Gm5547	4.48325	0.745872	7.35158e-06	4.62223e-05
344	B4galt4	4.48032	1.956	7.45314e-06	4.68418e-05
345	Cyth3	4.46501	1.13841	8.00663e-06	5.01978e-05
346	Ripply3	4.46406	2.43032	8.0422e-06	5.04004e-05
347	Ipcef1	4.40829	0.596049	1.04189e-05	6.47044e-05
348	E130308A19Rik	4.3927	1.26257	1.11951e-05	6.9302e-05
349	Prkcz	4.35897	0.805442	1.30673e-05	8.04243e-05
350	BC147527	4.30162	0.954436	1.69557e-05	0.00010347
351	Ifi214	4.28685	0.500624	1.81227e-05	0.000110351
352	Ccs	4.23133	0.553337	2.32317e-05	0.000140052
353	Ica1	4.2108	1.85805	2.5447e-05	0.000152929
354	Galnt6	4.1292	0.504044	3.64028e-05	0.000216039
355	Tk2	4.11154	1.06333	3.93025e-05	0.000232577
356	Clgn	4.09903	2.09047	4.14885e-05	0.000244856
357	Tmsb15b1	4.04895	1.03987	5.14475e-05	0.000301615
358	Ifitm10	4.02857	0.616816	5.61169e-05	0.000327437
359	Fbxo9	4.02131	0.522435	5.78765e-05	0.000337258
360	Acsbg1	3.99864	0.813037	6.37077e-05	0.000369703
361	Dnajb13	3.99441	0.92669	6.4855e-05	0.000375938
362	Slc37a2	3.96699	0.935152	7.27862e-05	0.000420334
363	Nudt18	3.94393	0.655811	8.01575e-05	0.000461081
364	Cuedc1	3.92502	1.66949	8.67223e-05	0.000497189
365	Gm28942	3.90185	1.9629	9.54588e-05	0.000544647
366	Traj22	3.87726	6.05697	0.00010564	0.000599857
367	Tcrg-V1	3.8403	5.67804	0.000122885	0.00069446
368	1810006J02Rik	3.83023	1.67392	0.000128025	0.000722453
369	Dram1	3.82871	1.57237	0.000128814	0.00072677
370	Dok1	3.80644	0.6452	0.000140984	0.000793983
371	D030047H15Rik	3.7804	2.92027	0.000156574	0.000879539
372	Ptpn4	3.76813	0.851527	0.000164477	0.000921754
373	Itih5	3.75871	0.626565	0.000170794	0.000955591
374	Apoe	3.7513	2.21656	0.00017592	0.000983562
375	Ptpre	3.73653	0.578656	0.000186577	0.00104069
376	Lrrc9	3.72198	2.58875	0.00019767	0.00110038
377	Impact	3.71907	1.03897	0.000199958	0.00111172
378	Syngr3	3.70089	1.64118	0.000214844	0.00119019
379	Tbc1d4	3.69798	1.12698	0.000217325	0.00120308
380	Tmem191c	3.67623	0.856048	0.000236703	0.0013045
381	Gm867	3.64866	3.19678	0.000263615	0.00144637
382	Ank	3.61693	1.16011	0.000298112	0.00162813
383	Ifi44	3.59104	1.91095	0.000329358	0.00179055
384	Mettl7a1	3.57777	0.931213	0.000346542	0.00187901
385	Slc2a8	3.57654	0.808849	0.000348173	0.00188685
386	Kif5c	3.54578	1.85086	0.000391458	0.00211014
387	Cyp4v3	3.52136	0.80171	0.000429341	0.00230489
388	Zkscan14	3.49123	0.865774	0.000480809	0.00256781
389	Calhm2	3.47651	0.824256	0.000507977	0.00270635
390	Jun	3.41525	0.955091	0.000637229	0.00336191
391	Tmtc4	3.40659	1.08815	0.000657807	0.00346693
392	Ccpg1	3.39769	0.731213	0.000679579	0.00357557
393	Rsad2	3.38753	0.72169	0.000705241	0.00370239
394	Rexo5	3.37492	0.808482	0.000738361	0.00386445
395	Il12rb1	3.35205	0.521078	0.000802159	0.00418559
396	Pggt1b	3.33977	0.640225	0.000838489	0.00436483
397	Dcxr	3.33475	0.763603	0.000853762	0.0044391
398	Ubxn8	3.29853	0.500134	0.000971926	0.00502557
399	Akap8l	3.29239	0.736645	0.000993384	0.00513138
400	Sgk1	3.28692	0.682371	0.00101288	0.00522773
401	BC037034	3.27352	0.593589	0.00106216	0.00546837
402	Camkmt	3.25632	0.982052	0.00112867	0.00579918
403	Fbxl12	3.21936	0.824188	0.00128478	0.00656524
404	Rln3	3.21358	2.89375	0.0013109	0.00669538
405	Rnf130	3.20342	0.806714	0.00135808	0.00691804
406	Oxr1	3.20183	0.638765	0.00136559	0.00695287
407	Mef2c	3.18222	1.18375	0.00146151	0.00742411
408	Smim24	3.16472	0.878919	0.00155231	0.00784793
409	Sertad2	3.14875	0.506113	0.00163971	0.00827219
410	Ociad2	3.14823	1.5287	0.00164261	0.00828409
411	Rab5b	3.09089	0.608084	0.00199554	0.00997934

## Sheet: Cluster4vsOthers
	names	scores	logfoldchanges	pvals	pvals_adj
0	Rps27	20.5365	0.617433	1.01672e-93	6.28129e-90
1	Btg1	18.0728	0.797773	5.21829e-73	1.07462e-69
2	Trgv2	16.8627	2.16297	8.46297e-64	1.08925e-60
3	Slc16a11	15.6676	1.99465	2.51726e-55	2.42994e-52
4	Cxcr6	14.3751	0.605029	7.41163e-47	5.72363e-44
5	Cd82	14.295	0.791803	2.35167e-46	1.77179e-43
6	Hcst	14.0907	0.557595	4.33099e-45	2.97298e-42
7	Zfp36l1	13.3446	1.08153	1.27299e-40	6.9449e-38
8	Itm2c	12.837	0.789699	1.0179e-37	4.83739e-35
9	Bcl2	12.7555	1.29114	2.90486e-37	1.31958e-34
10	Cirbp	10.5956	0.758838	3.12406e-26	9.36913e-24
11	Ccnd2	10.191	0.769499	2.17561e-24	5.74398e-22
12	Cd200r1	10.1119	1.22214	4.89361e-24	1.2597e-21
13	Zfp36l2	9.77323	0.544061	1.46696e-22	3.30763e-20
14	Rabac1	9.36917	0.545936	7.31031e-21	1.42022e-18
15	Gm42047	8.96776	1.22976	3.02615e-19	5.16451e-17
16	Tox	8.87249	0.582517	7.15301e-19	1.1753e-16
17	Ccr8	8.51391	1.28063	1.6816e-17	2.38278e-15
18	Tcrg-C2	8.47989	1.76116	2.25413e-17	3.1365e-15
19	Rps27rt	8.44853	0.866346	2.94988e-17	4.06793e-15
20	Tspan13	8.42271	0.832513	3.67876e-17	5.02818e-15
21	Serpina3g	8.06232	0.519421	7.48589e-16	8.56442e-14
22	Cd69	7.67103	0.857261	1.70621e-14	1.68926e-12
23	Pdcd4	7.47867	0.732996	7.50798e-14	6.84134e-12
24	Ass1	7.04805	1.53795	1.81446e-12	1.41537e-10
25	Wls	6.94881	1.16676	3.68382e-12	2.78223e-10
26	Dusp1	6.93442	0.588821	4.0788e-12	3.05071e-10
27	Cd74	6.87984	1.27128	5.99205e-12	4.37576e-10
28	Ube2l6	6.84698	0.816194	7.54253e-12	5.39326e-10
29	Rhoh	6.62592	0.510194	3.45104e-11	2.25376e-09
30	Prkcz	6.54783	1.25021	5.83805e-11	3.69544e-09
31	Cd101	6.54509	0.880164	5.94611e-11	3.75614e-09
32	Eomes	6.51067	1.16784	7.48149e-11	4.64997e-09
33	Tespa1	6.43902	1.71763	1.2025e-10	7.26912e-09
34	Cd81	6.38503	2.32626	1.71359e-10	1.01598e-08
35	Ms4a4c	6.068	0.948105	1.29514e-09	6.6901e-08
36	Ltf	6.01296	1.48943	1.82167e-09	9.17969e-08
37	Hspa1a	5.92739	2.15044	3.0779e-09	1.48325e-07
38	Csf1	5.67833	0.716609	1.3602e-08	5.95978e-07
39	Oas1a	5.64638	0.761511	1.63865e-08	7.04003e-07
40	Zfp36	5.43277	0.752315	5.54866e-08	2.14248e-06
41	5830405F06Rik	5.2827	1.70243	1.27291e-07	4.55094e-06
42	Snhg12	5.24411	0.926008	1.57034e-07	5.49976e-06
43	Cish	4.90458	0.500207	9.3626e-07	2.86631e-05
44	Mdfic	4.89171	0.534018	9.99615e-07	3.04218e-05
45	Susd3	4.8192	0.676039	1.44138e-06	4.24445e-05
46	Tnfsf8	4.75966	3.00894	1.93919e-06	5.55673e-05
47	Rgs10	4.73528	0.524894	2.18755e-06	6.19939e-05
48	Trat1	4.66001	2.36361	3.16199e-06	8.66673e-05
49	Myo1e	4.65552	1.36661	3.23171e-06	8.84211e-05
50	Cd38	4.52299	0.534441	6.09732e-06	0.000155145
51	Epb41l4aos	4.46834	0.747924	7.88284e-06	0.000194645
52	Gm17745	4.408	0.872211	1.0433e-05	0.000251385
53	Ifnar2	4.17605	0.605842	2.9661e-05	0.00063627
54	Rarg	4.06308	1.78868	4.84294e-05	0.000983553
55	Bmyc	4.0578	1.1611	4.95382e-05	0.00100154
56	Jun	4.02156	1.15097	5.78142e-05	0.00114406
57	Crbn	3.83011	0.510063	0.000128088	0.00229903
58	St6galnac3	3.78844	0.577553	0.000151598	0.00266017
59	Maf	3.72214	2.10573	0.000197543	0.00334179
60	Epdr1	3.69908	0.617393	0.000216385	0.00363071
61	Tnfsf11	3.69224	1.1508	0.000222287	0.00371963
62	Cd83	3.65533	1.83353	0.000256848	0.00422697
63	Hspa1b	3.64029	1.70968	0.000272327	0.00444685
64	Ociad2	3.61006	1.86266	0.000306125	0.00494571
65	Gsta4	3.5765	0.582994	0.000348223	0.00553608
66	Nrn1	3.52933	0.58078	0.000416613	0.00647018
67	Itgae	3.48531	3.2692	0.000491558	0.00744325
68	AC149090.1	3.48439	0.706285	0.000493262	0.00746174
69	Dnajb13	3.4444	0.782485	0.000572325	0.0084955
