# Supplementary material for: Intratumoral antigen signaling traps CD8+ T cells to confine exhaustion to the tumor site
Source: Sci Immunol. Author manuscript; Available in PMC 2024 Jul 16. (PMC7616235; doi:10.1126/sciimmunol.ade2094)
Supplement: Supplementary Data Sheet 2 [file EMS197228-supplement-Supplementary_Data_Sheet_2.xlsx]

## Sheet: Overview
	Figure 1			Supplementary Figure 1
		Raw data enclosed			Raw data enclosed
	Figure 2			Supplementary Figure 2
		Raw data enclosed			Raw data enclosed
	Figure 3			Supplementary Figure 3
		Data and code available on Zenodo			Raw data enclosed (A)/ Data and code available on Zenodo (C)
	Figure 4			Supplementary Figure 4
		Raw data enclosed (B-C)/ Data and code available on Zenodo (E-F)			Data and code available on Zenodo
	Figure 5			Supplementary Figure 5
		Data and code available on Zenodo			Data and code available on Zenodo
	Figure 6			Supplementary Figure 6
		Data and code available on Zenodo			Raw data enclosed
	Figure 7			Supplementary Figure 7
		Data and code available on Zenodo			Data and code available on Zenodo
				Supplementary Figure 8
					Raw data enclosed
				Supplementary Figure 9
					Data and code available on Zenodo
				Supplementary Figure 10
					Not applicable

## Sheet: Figure 1
	1D
			Unstimulated	Scrambled	E1	G4	T4	Q4	A2	N4
		Normalized Katushka MFI	0.0557325	0.0531944	0.0843115	0.599498	1.00023	1.02252	0.994458	0.978152
			0.0488485	0.0432857	0.0728382	0.537959	0.960594	1.02773	0.935005	0.982324
			0.0423817	0.0429728	0.065537	0.560906	0.943906	0.956805	0.938135	0.96355
	1F
			B2m-/-	RAG2-/-
		%EYFP+ (/CD8+)	0.04	3.95		Unpaired t test, two-tailed	P value
			0	6.17		RAG2-/- vs. B2m-/-	<0.0001
			0.03	3.67
			0.04	2.59
			0.09	4.77
			0.34	5.7
			0.08	3.88
			0.06	3.9
	1H
			Tamoxifen-	Tamoxifen+
		%EYFP+ (/CD8+)	0.00285	5.3		Unpaired t test, two-tailed	P value
			0	6.87		Tamoxifen- vs. Tamoxifen+	<0.0001
			0.000789	4.8
			0.00118	4.54
			0	3.27
			0	4.92

## Sheet: Figure 2
	2B
			Spleen, Tam pre-tumour	Spleen, Tam post-tumour	Tumour, Tam pre-tumour	Tumour, Tam post-tumour
		%EYFP+ (/CD8+)	0.33	1.11	0.11	7.51		Ordinary one-way ANOVA (Tukey's multiple comparisons) test	Adjusted P Value
			0.49	0.64	0.94	7.76		Spleen, Tam pre-tumour vs. Tumour, Tam post-tumour	<0.0001
			0.61	1.32	0.21	5.84		Spleen, Tam post-tumour vs. Tumour, Tam post-tumour	<0.0001
			0.35	0.52	0.41	5.67		Tumour, Tam pre-tumour vs. Tumour, Tam post-tumour	<0.0001
			0.32	0.69	0.3	3.01
				0.5		6.02
				0.65		5.76
	2C
			EYFP-	EYFP+
		%PD-1+	4.44	21.51		Unpaired t test with Welch's correction, two-tailed	P value
			3.74	18		EYFP- vs. EYFP+	0.0047
			2.92	8.19
			3.21	13.9
			2.92	11.52
			4.46	25.88
	2D
			EYFP+	EYFP-
		%PD1hi	97.6	82.3
			86.8	46.4
			85.4	26.9
			72.4	29
			87.2	47.7
			78.2	42.9
	2F
				Days post-tamoxifen
				3	5	8	18
		%EYFP+ (/CD8+)	Tumor	0.72	4.07	10.3	7.73
				0.91	5.4	6.45	4.41
				1.09	5.86	9.34	6.06
				0.99	1.74	5.91	7.56
				0.61	2.26	8.07	4.05
				1.54	3.03	5.84	6.55
				1.19		5.32
				0.48		10.1
				0.92		13.7
						4.7
			Spleen	0.43	0.67	1.31	0.88
				0.43	1.05	1.16	0.95
				0.35	0.95	1.15	0.9
				0.37	1.22	1.42	0.94
				0.56	0.91	1.52	1.05
				0.4	0.64	0.78	0.98
				0.46		1.07	0.54
				0.3		1.03
				0.4		1.37
						0.92
						0.8
			Draining lymph node	0.35	0.4	0.62	0.93
				0.36	0.94	1.08	0.92
				0.45	0.91	0.99	1
				0.47	1.03	1.03	1.18
				0.23	0.76	0.79	1.17
				0.49	0.47	0.73	1.08
							0.43
			Non-draining lymph node	0.28	0.45	0.49	0.98
				0.28	0.42	0.94	0.81
				0.32	0.62	0.64	0.87
				0.31	0.66	0.75	0.92
				0.23	0.79	0.52	1
				0.33	0.51	0.92	1.01

## Sheet: Figure 4
	4B
		Tissue	Mouse	OT-I CD8+ T cells
		Tumor	1	8168
			2	25630
			3	27958
		Draining lymph node	1	2086
			2	1343
			3	503
		Spleen	1	1240
			2	7631
			3	1682
		Non draining lymph node	1	762
			2	742
			3	283
	4C
		Tissue	Mouse	EYFP+ OT-I CD8+ T cells
		Tumor	1	1467
			2	3059
			3	3459
		Draining lymph node	1	1
			2	0
			3	7
		Spleen	1	3
			2	8
			3	7
		Non draining lymph node	1	1
			2	0
			3	2

## Sheet: Supplementary Figure 1
	S1C
			MHC Class II-/-	RAG2-/-
		%EYFP+ (/CD4+)	0.017	4.22		Unpaired t test, two-tailed	P value
			0.23	5.07		MHC Class II-/- vs. RAG2-/-	0.0002
			0.02	2.58
			0.038	2.89
			0.047

## Sheet: Supplementary Figure 2
	S2B
		Time since tamoxifen injection (hours)	EYFP+ (/ CD8+)	EYFP+ (/ CD4+)
		0	2.23	2.02
			2.12	3.66
			4.26	5.75
		48	0.54	0.56
			0	0
			0.14	0.11
		72	0	0
			0	0
			0	0
		96	0	0
			0	0
			0	0
			0	0

## Sheet: Supplementary Figure 3
	S3A
		Days after tamoxifen injection	Tumor volume (mm3)
		6	39	48.195	45.1095	58.995	43.008	41.536	42.432	33.9465	27.324	11.475	12.1	40.625	54.096	16.79	12.32	47.52
		7	75.978	45.5	70.618	139.23	77.35	51.765	47.034	63.1005	40.8	20.0165	41.25	56.55	92.004	105.826	56.42	61.875
		9	194.876	144.54	198	124.246	144.9	162.792	13.065	114.291	72.732	28.08	108.486	122.74	204.085	219.912	221.676	124.624
		11	371.254	192.27	204.25	216.2	172.224	164.738	152.152	237.456	174.988	35.19	72.633	155.61	482.328	249.48	225.179	177.12
		15	738.558	552.636	241.056	565.76	290.612	294.84	285.975	357.616	586.845	61.975	185.22	193.648	991.44	882.378	492.48	737.737
		18			366.744	713.064	455.26	392.535	331.632	755.528	1071.14	129.5	287.375	135.681	1669.25	1164.62	823.438	1135.26
		25			1041.46	1901.88	1928.16	1455.9	2303.45	1265.18	1728.86	93.94	981.552	131.544			1986.47

## Sheet: Supplementary Figure 6
	S6B
		Tissue	Tamoxifen injection	Mouse	EYFP+ (/CD8)
		Tumor	Intraperitoneal	1	5.95
				2	1.39
				3	5.08
				4	1.48
				5	2.58
			Intratumoral	7	3.25
				8	2.39
		Draining lymph node	Intraperitoneal	1	1.39
				2	1
				3	1.75
				4	1.08
				5	0.82
			Intratumoral	7	0.016
				8	0.03
		Spleen	Intraperitoneal	1	1.03
				2	0.69
				3	0.79
				4	0.62
				5	0.6
			Intratumoral	7	0.028
				8	0.086
		Non-draining lymph node	Intraperitoneal	1	0.9
				2	0.54
				3	0.52
				4	0.54
				5	0.35
			Intratumoral	7	0.00723
				8	0.012
	S6C
		Tissue	Tamoxifen injection	Mouse	EYFP+ (/CD4)
		Tumor	Intraperitoneal	1	5.09
				2	2.24
				3	3.18
				4	1.11
				5	1.78
			Intratumoral	7	4.21
				8	3.72
		Draining lymph node	Intraperitoneal	1	1.56
				2	1.15
				3	2.39
				4	1.13
				5	0.94
			Intratumoral	7	0.027
				8	0.059
		Spleen	Intraperitoneal	1	1.84
				2	1.29
				3	1.47
				4	1.21
				5	1.04
			Intratumoral	7	0.025
				8	0.094
		Non-draining lymph node	Intraperitoneal	1	1.09
				2	0.73
				3	0.88
				4	0.75
				5	0.65
			Intratumoral	7	0.016
				8	0.033

## Sheet: Supplementary Figure 8
	S8B
		Performance on synthetic dataset			From S8D
		Outliers (Number of outliers: 3 to 5)			See below
		Noise (Induced noise: 1s.f. to 2s.f.)			From S8G
		Number of Outlier(s)	NMI
			Std. Approach	Optimal Std. Approach	TrajClust
		3	0.264754	0.382617	0.847625
		3	0.277607	0.3498	0.809873
		3	0.313909	0.349166	0.813407
		3	0.289056	0.469356	0.860384
		3	0.250851	0.377977	0.713747
		4	0.263528	0.408638	0.739362
		4	0.29198	0.445062	0.727319
		4	0.322638	0.380491	0.774834
		4	0.327851	0.40281	0.835944
		4	0.346952	0.44201	0.888138
		5	0.367469	0.448788	0.773308
		5	0.354663	0.457257	0.795258
		5	0.24469	0.468071	0.713123
		5	0.436633	0.506648	0.888607
		5	0.29642	0.407657	0.788033
	S8C
		Std. Approach (NMI)			Ratio of U-basis to L-basis functions
					0	0.2	0.4	0.6	0.8	1
			Number of genes perturbed	10	0.120013	0.148847	0.159921	0.139545	0.155851	0.108402
				20	0.120619	0.159535	0.267687	0.0999594	0.114316	0.223251
				30	0.235402	0.312492	0.262779	0.260247	0.221452	0.225221
				40	0.68135	0.715081	0.812081	0.597701	0.602226	0.776656
				80	1	1	1	1	1	1
		Std. Approach (ARI)			Ratio of U-basis to L-basis functions
					0	0.2	0.4	0.6	0.8	1
			Number of genes perturbed	10	0.015316	0.008056	0.024081	0.036566	0.021547	0.002062
				20	-0.00622	0.02997	0.121636	-0.00575	-0.00944	0.115966
				30	0.053621	0.131296	0.094754	0.132096	0.078722	0.06696
				40	0.563158	0.637718	0.753796	0.425127	0.45855	0.634827
				80	1	1	1	1	1	1
		Optimal Std. Approach (NMI)			Ratio of U-basis to L-basis functions
					0	0.2	0.4	0.6	0.8	1
			Number of genes perturbed	10	0.267419	0.226751	0.199937	0.281334	0.234236	0.245637
				20	0.25903	0.246811	0.294172	0.280569	0.266338	0.238
				30	0.40734	0.358513	0.345231	0.351481	0.371361	0.32109
				40	0.893964	0.878702	0.878111	0.840491	0.861333	0.874845
				80	1	1	1	1	1	1
		Optimal Std. Approach (ARI)			Ratio of U-basis to L-basis functions
					0	0.2	0.4	0.6	0.8	1
			Number of genes perturbed	10	0.078062	0.092159	0.068012	0.115135	0.093019	0.070839
				20	0.09697	0.111524	0.150554	0.129519	0.151308	0.115966
				30	0.260306	0.211817	0.214282	0.190125	0.207935	0.175624
				40	0.851556	0.850535	0.850535	0.813132	0.802299	0.80563
				80	1	1	1	1	1	1
		TrajClust (NMI)			Ratio of U-basis to L-basis functions
					0	0.2	0.4	0.6	0.8	1
			Number of genes perturbed	10	0.150918	0.395498	0.242651	0.397763	0.400849	0.270778
				20	0.852263	0.517864	0.766255	0.430872	0.88616	0.958955
				30	0.889775	0.813043	1	0.958955	1	0.958955
				40	1	1	1	1	1	1
				80	1	1	1	1	1	1
		TrajClust (ARI)			Ratio of U-basis to L-basis functions
					0	0.2	0.4	0.6	0.8	1
			Number of genes perturbed	10	0.02696	0.218058	0.06079	0.2539	0.219319	0.091238
				20	0.738944	0.290108	0.635597	0.233187	0.74348	0.948367
				30	0.784683	0.677973	1	0.948367	1	0.948367
				40	1	1	1	1	1	1
				80	1	1	1	1	1	1
	S8D
		Trial	NMI
			Std. Approach	Optimal Std. Approach	TrajClust
		1	0.114316	0.266338	0.88616
		2	0.209882	0.263123	0.820533
		3	0.152285	0.332105	0.666783
		4	0.1155	0.250704	0.303202
		5	0.197839	0.356727	0.8431
		6	0.125314	0.286424	0.548394
		7	0.190218	0.423555	0.715109
		8	0.140723	0.245177	0.714706
		9	0.199617	0.224067	0.848042
		10	0.0822632	0.249009	0.662253
		11	0.138051	0.279583	0.649277
		12	0.274025	0.319411	0.698241
		13	0.167478	0.25123	0.557624
		14	0.0658723	0.30558	0.866148
		15	0.159685	0.226144	0.935152
		16	0.117886	0.227798	0.534291
		17	0.206982	0.2795	0.585409
		18	0.268904	0.268904	0.778603
		19	0.111453	0.248215	0.722423
		20	0.131048	0.270697	0.681977
		21	0.110852	0.299673	0.614036
		22	0.145549	0.241083	0.845123
		23	0.280823	0.309506	0.859077
		24	0.129026	0.298329	0.683826
		25	0.20052	0.282331	0.682758
		26	0.280525	0.334226	0.818644
		27	0.0870018	0.297052	0.819392
		28	0.131677	0.244273	0.570738
		29	0.148898	0.260471	0.759162
		30	0.176398	0.237857	0.657746
	S8F
		Number of Outlier(s)	ARI
			Std. Approach	Optimal Std. Approach	TrajClust
		0	-0.00944	0.151308	0.74348
		0	0.052568	0.163161	0.741625
		0	0.005242	0.198403	0.476921
		0	-0.01336	0.094487	0.115599
		0	0.058394	0.11769	0.718317
		1	0.041717	0.150713	0.895402
		1	-0.02184	0.094828	0.67772
		1	0.028028	0.100253	0.621919
		1	-0.00636	0.102611	0.801104
		1	0.000185	0.122153	0.618736
		2	0.021239	0.087197	0.532593
		2	-0.00366	0.161575	0.51229
		2	0.032183	0.0845	0.863135
		2	0.084406	0.139407	0.415491
		2	0.027121	0.131666	0.848852
		3	0.000906	0.133759	0.758268
		3	0.015044	0.086139	0.673928
		3	0.089106	0.089106	0.668033
		3	0.016149	0.255626	0.737698
		3	0.004242	0.121179	0.545863
		4	-0.00261	0.118177	0.526629
		4	0.004346	0.152904	0.520267
		4	0.045832	0.074601	0.574945
		4	0.025786	0.093858	0.730112
		4	0.070279	0.187999	0.794556
		5	0.043202	0.112263	0.59192
		5	0.022464	0.126546	0.658718
		5	-0.04899	0.120163	0.519337
		5	0.091508	0.193269	0.832945
		5	-0.01625	0.087863	0.665649
	S8G
		Noise perturbation (s.f)	NMI
			Std. Approach	Optimal Std. Approach	TrajClust
		0	0.390382	0.533202	0.638799
		0	0.0949711	0.308298	0.538073
		0	0.270256	0.436902	0.814318
		0	0.282097	0.471003	0.704407
		0	0.201381	0.342939	0.559486
		0.5	0.137787	0.318793	0.600542
		0.5	0.269712	0.494208	0.759765
		0.5	0.0960067	0.348971	0.406584
		0.5	0.292947	0.386714	0.628652
		1	0.308676	0.465293	0.671083
		1	0.0884923	0.277057	0.51232
		1	0.246434	0.318821	0.386443
		1	0.229726	0.447773	0.591645
		1.5	0.144569	0.305351	0.478005
		1.5	0.201087	0.238644	0.446723
		1.5	0.244275	0.410898	0.503305
		1.5	0.203313	0.310701	0.678584
		1.5	0.178789	0.280927	0.477058
		2	0.180926	0.272767	0.421743
		2	0.167515	0.279402	0.195485
		2	0.212519	0.257678	0.373054
		2	0.214724	0.264412	0.530166
		2	0.174035	0.26437	0.510164
